# Supplementary material for: Integrated Systems Analysis of Mixed Neuroglial Cultures Proteome Post Oxycodone Exposure
Source: Int J Mol Sci. 2021 Jun 15;22(12):6421. doi: 10.3390/ijms22126421 (PMC8232620; doi:10.3390/ijms22126421)
Supplement: Supplementary file 1 [file ijms-22-06421-s001.zip]

Archive with 13 entries (12 files):
- Supplementary files/
- Supplementary files/Supp Table 1.xlsx
- __MACOSX/Supplementary files/._Supp Table 1.xlsx
- Supplementary files/Supp Table 6.xlsx
- __MACOSX/Supplementary files/._Supp Table 6.xlsx
- Supplementary files/Supp Table 4.xlsx
- __MACOSX/Supplementary files/._Supp Table 4.xlsx
- Supplementary files/Supp Table 5.xlsx
- __MACOSX/Supplementary files/._Supp Table 5.xlsx
- Supplementary files/Supp Table 2.xlsx
- __MACOSX/Supplementary files/._Supp Table 2.xlsx
- Supplementary files/Supp Table 3.xlsx
- __MACOSX/Supplementary files/._Supp Table 3.xlsx
