# Supplementary material for: Integrated Systems Analysis of Mixed Neuroglial Cultures Proteome Post Oxycodone Exposure
Source: Int J Mol Sci. 2021 Jun 15;22(12):6421. doi: 10.3390/ijms22126421 (PMC8232620; doi:10.3390/ijms22126421)
Supplement: Supplementary file 1 [file ijms-22-06421-s001.zip › Supplementary files/Supp Table 1.xlsx]

## Sheet: Significantly different protein
Accession	Peptide count	Unique peptides	Confidence score	Anova (p)	q Value	Max fold change	Description	20181005_Guru_C1	20181005_Guru_C2	20181005_Guru_C3	20181005_Guru_C4	20181005_Guru_C5	20181005_Guru_C6	CTRL Avg	20181005_Guru_O1	20181005_Guru_O2	20181005_Guru_O3	20181005_Guru_O4	20181005_Guru_O5	20181005_Guru_O6	OXY Avg	Fold change (O/C)	TTEST
Q02769	6	6	348.33	0.000862523	0.0477431	3.96019	Squalene synthase OS=Rattus norvegicus OX=10116 GN=Fdft1 PE=2 SV=1	107967	105117	88478.1	93283.3	90074.8	95881.2	96800.3	137547	193599	255361	579400	593489	540689	383347	3.96019	0.0204052
Q53AQ4	2	2	97.53	0.017461	0.111528	3.75601	Transmembrane and ubiquitin-like domain-containing protein 1 OS=Rattus norvegicus OX=10116 GN=Tmub1 PE=1 SV=1	15376.8	26641.3	20078.3	20187	20634.1	24709.4	21271.2	19294.8	18835.4	110585	112685	106186	111782	79894.6	3.75601	0.028451
P40241	2	2	105.88	0.0175216	0.111528	3.53704	CD9 antigen OS=Rattus norvegicus OX=10116 GN=Cd9 PE=1 SV=2	125269	179831	73806.6	91315.9	142490	131121	123972	85011.9	163972	628639	562356	671509	519482	438495	3.53704	0.0269532
P55051	9	8	649.81	0.0113157	0.104392	3.23465	Fatty acid-binding protein, brain OS=Rattus norvegicus OX=10116 GN=Fabp7 PE=1 SV=2	876180	1.49178e+06	635582	897581	1.00019e+06	1.18702e+06	1.01472e+06	698876	3.55049e+06	2.24917e+06	2.73571e+06	4.25131e+06	6.20807e+06	3.28227e+06	3.23465	0.0310373
Q9WUF4	3	2	93.54	0.0312977	0.132471	3.22984	Vesicle-associated membrane protein 8 OS=Rattus norvegicus OX=10116 GN=Vamp8 PE=1 SV=1	259435	385434	304405	241870	306280	685555	363830	357137	269065	1.57129e+06	2.17098e+06	1.7401e+06	942108	1.17511e+06	3.22984	0.0502297
Q9Z269	6	5	308.47	0.0153629	0.11122	3.16682	Vesicle-associated membrane protein-associated protein B OS=Rattus norvegicus OX=10116 GN=Vapb PE=1 SV=3	211494	167564	133472	113181	196540	152452	162451	162544	147441	595982	624041	789096	767603	514451	3.16682	0.0302051
Q5FVH0	2	2	115.31	0.00770221	0.0920915	3.16569	Complement C1q tumor necrosis factor-related protein 5 OS=Rattus norvegicus OX=10116 GN=C1qtnf5 PE=2 SV=1	71029.6	116754	68576.4	73603.1	76445.1	75953.7	80393.7	68199.2	120741	411302	316670	360056	250039	254501	3.16569	0.0252585
P25304	3	2	110.57	0.0205302	0.115464	3.11821	Agrin OS=Rattus norvegicus OX=10116 GN=Agrn PE=1 SV=2	3122.37	22480	7535.28	8994.85	9011.96	10653.6	10299.7	7710.1	15847.5	29031.5	47531.5	57200.3	35378.1	32116.5	3.11821	0.0344845
O35115	3	3	135.99	0.0047754	0.0811018	3.09851	Four and a half LIM domains protein 2 OS=Rattus norvegicus OX=10116 GN=Fhl2 PE=1 SV=1	20282.6	27125.4	26612.9	10446.1	18039	38636	23523.7	54457.2	33886.2	34195.3	144318	85427.1	85046.7	72888.4	3.09851	0.0334268
P26051	3	3	339.23	0.00725587	0.0920915	3.06754	CD44 antigen OS=Rattus norvegicus OX=10116 GN=Cd44 PE=1 SV=2	132315	218263	118218	140080	152535	160699	153685	158768	216605	318778	720602	733015	680834	471434	3.06754	0.0334752
Q5I0K8	3	3	111.58	0.0136783	0.107354	2.90757	28S ribosomal protein S7, mitochondrial OS=Rattus norvegicus OX=10116 GN=Mrps7 PE=2 SV=2	19802.8	25877.4	24502.2	18672	19494.6	24995.3	22224.1	20210	26080.6	69767.8	114134	103507	54009	64618	2.90757	0.044201
Q08851	2	2	122.3	0.0241325	0.123175	2.86458	Syntaxin-5 OS=Rattus norvegicus OX=10116 GN=Stx5 PE=1 SV=2	25941.6	20080.4	20936.8	18108.8	29511.8	28286.4	23810.9	22866.5	19671.1	69376.7	105116	115545	76674.7	68208.3	2.86458	0.0423408
Q5PQN9	5	5	113.84	0.00825697	0.0920915	2.7399	39S ribosomal protein L38, mitochondrial OS=Rattus norvegicus OX=10116 GN=Mrpl38 PE=2 SV=2	18976	18874.2	18723.9	18609.6	17626.6	23505	19385.9	18614.4	27481.9	46134.4	100610	79091.7	46759.6	53115.3	2.7399	0.0454525
Q6QI25	2	2	124.76	0.0252757	0.126338	2.70987	ORM1-like protein 3 OS=Rattus norvegicus OX=10116 GN=Ormdl3 PE=2 SV=2	58901.8	73065	45797.9	48983.5	61817.6	57786.8	57725.4	44535	61669.1	162898	291157	223054	155259	156429	2.70987	0.0496764
Q5XIE8	4	4	225.25	0.000452257	0.0477431	2.63039	Integral membrane protein 2B OS=Rattus norvegicus OX=10116 GN=Itm2b PE=2 SV=1	140087	186603	136456	168731	148190	191495	161927	256912	353666	852605	381891	367531	342978	425930	2.63039	0.0288741
P09117	14	11	970.52	0.0139354	0.107354	2.61852	Fructose-bisphosphate aldolase C OS=Rattus norvegicus OX=10116 GN=Aldoc PE=1 SV=3	179955	365747	173725	239500	294484	286135	256591	205162	338901	967627	744087	921540	854016	671889	2.61852	0.023992
Q8K5A9	4	2	157.6	0.00282076	0.067501	2.5878	Death domain-containing membrane protein NRADD OS=Rattus norvegicus OX=10116 GN=Nradd PE=1 SV=2	64539.8	42255.9	110106	72430.4	123513	98396.6	85207	219111	114948	356341	280571	216221	135798	220499	2.5878	0.0124903
P35171	2	2	152.7	0.011171	0.104392	2.56223	Cytochrome c oxidase subunit 7A2, mitochondrial OS=Rattus norvegicus OX=10116 GN=Cox7a2 PE=1 SV=1	87001.6	118006	87408.6	83619.4	109861	122091	101331	91604.6	119310	279911	343438	424126	299417	259634	2.56223	0.0300084
P15087	5	5	272.74	0.00996938	0.101311	2.55848	Carboxypeptidase E OS=Rattus norvegicus OX=10116 GN=Cpe PE=1 SV=1	77307.4	116913	61688.9	39619.5	53620	71587.4	70122.6	73657.3	93268.2	145993	203007	248548	311972	179408	2.55848	0.0327706
Q66H50	2	2	96.1	0.00685273	0.0914427	2.55665	Fatty acyl-CoA reductase 1 OS=Rattus norvegicus OX=10116 GN=Far1 PE=2 SV=1	31836.1	70890.8	31063.4	38189.1	22974.7	35597.6	38425.3	39749.1	63746	71740.4	131162	151852	131190	98240	2.55665	0.0218714
Q5BJK8	5	4	270.08	0.00907662	0.0957808	2.5537	Golgi integral membrane protein 4 OS=Rattus norvegicus OX=10116 GN=Golim4 PE=1 SV=2	66734.4	67858.4	72436.5	53512.3	76575.1	55913.7	65505.1	71739.2	69514.8	191864	267591	251401	151572	167280	2.5537	0.0331281
P62804	11	10	996.07	0.0561178	0.153671	2.54927	Histone H4 OS=Rattus norvegicus OX=10116 GN=Hist1h4b PE=1 SV=2	1.1501e+07	1.25875e+07	8.6881e+06	1.31091e+07	1.78731e+07	2.10326e+07	1.41319e+07	1.23356e+07	8.85901e+06	4.10755e+07	5.45588e+07	4.67817e+07	5.25453e+07	3.6026e+07	2.54927	0.0452067
P56603	5	5	388.52	0.015862	0.111528	2.53982	Secretory carrier-associated membrane protein 1 OS=Rattus norvegicus OX=10116 GN=Scamp1 PE=1 SV=1	321154	339097	300206	236146	340205	271751	301426	335412	320823	459795	1.2345e+06	1.18353e+06	1.05935e+06	765568	2.53982	0.0482084
Q63772	5	5	343.94	0.00814767	0.0920915	2.51796	Growth arrest-specific protein 6 OS=Rattus norvegicus OX=10116 GN=Gas6 PE=1 SV=1	17627.3	34526.8	21058.9	23723.8	28862.8	31148.4	26158	20308.3	56781.1	61158.5	65110	102373	89458.8	65864.9	2.51796	0.0180635
Q64654	7	7	292.84	0.00211288	0.0592294	2.49275	Lanosterol 14-alpha demethylase OS=Rattus norvegicus OX=10116 GN=Cyp51a1 PE=1 SV=1	154897	165736	207579	255281	225978	169845	196553	289514	305388	992439	395334	405873	551188	489956	2.49275	0.0408992
P14562	5	3	440.94	0.0108105	0.102973	2.48688	Lysosome-associated membrane glycoprotein 1 OS=Rattus norvegicus OX=10116 GN=Lamp1 PE=1 SV=1	1.05303e+06	1.52989e+06	958449	1.12097e+06	1.36607e+06	1.61198e+06	1.2734e+06	1.23579e+06	1.48536e+06	4.10253e+06	5.45821e+06	3.62805e+06	3.09077e+06	3.16679e+06	2.48688	0.0337667
Q9WVB1	10	6	530.68	0.00552017	0.0841841	2.47204	Ras-related protein Rab-6A OS=Rattus norvegicus OX=10116 GN=Rab6a PE=1 SV=2	349543	366451	325106	350667	390909	480167	377141	356439	505550	1.07708e+06	1.08358e+06	1.31319e+06	1.25801e+06	932308	2.47204	0.0192228
Q3T1J9	2	2	73.05	0.0479805	0.146943	2.44842	MOB kinase activator 1A OS=Rattus norvegicus OX=10116 GN=Mob1a PE=2 SV=3	25622.5	28446.5	25058.4	17292.3	29759	25987.4	25361	29660.2	14689	74246.1	103232	92361.1	58377.9	62094.4	2.44842	0.0490606
Q5XIE6	6	6	312.06	0.00339436	0.0703375	2.4215	3-hydroxyisobutyryl-CoA hydrolase, mitochondrial OS=Rattus norvegicus OX=10116 GN=Hibch PE=1 SV=2	42113.7	57005.8	58429.6	49189.1	48121.5	58183	52173.8	60794	83751.7	167179	231931	123438	90937.8	126339	2.4215	0.0352214
P70490	7	7	242.62	0.00102119	0.0477717	2.36752	Lactadherin OS=Rattus norvegicus OX=10116 GN=Mfge8 PE=2 SV=1	77401.3	105671	71506.7	85423	70841.2	94702.8	84257.6	111351	318551	257012	127847	201532	180595	199481	2.36752	0.0149
Q5PQL7	4	4	259.65	0.0027244	0.067501	2.36694	Integral membrane protein 2C OS=Rattus norvegicus OX=10116 GN=Itm2c PE=1 SV=1	161910	237263	162044	233732	191943	250326	206203	242216	388087	682355	374532	402387	838847	488071	2.36694	0.0268726
P20788	3	3	146.31	0.00295956	0.067501	2.36343	Cytochrome b-c1 complex subunit Rieske, mitochondrial OS=Rattus norvegicus OX=10116 GN=Uqcrfs1 PE=1 SV=2	609972	482562	461237	305030	425272	546708	471797	557747	759319	902238	1.68323e+06	1.7032e+06	1.08463e+06	1.11506e+06	2.36343	0.0209489
Q6AY19	3	3	149.51	0.00754378	0.0920915	2.33066	Atypical kinase COQ8B, mitochondrial OS=Rattus norvegicus OX=10116 GN=Coq8b PE=1 SV=1	18176.7	29063.8	22132.2	19474.5	22747.6	25766.9	22893.6	21665.1	28699.3	62768.2	73865.6	75695.2	57450.3	53357.3	2.33066	0.0220614
P41565	9	8	666.43	0.00620289	0.0866724	2.3216	Isocitrate dehydrogenase [NAD] subunit gamma 1, mitochondrial OS=Rattus norvegicus OX=10116 GN=Idh3g PE=1 SV=2	232434	326739	308733	360398	303177	366684	316361	355250	362704	663764	896867	1.11722e+06	1.01097e+06	734463	2.3216	0.0255629
Q7TQ16	2	2	90.26	0.00168125	0.0578294	2.32096	Cytochrome b-c1 complex subunit 8 OS=Rattus norvegicus OX=10116 GN=Uqcrq PE=3 SV=1	230313	232492	229927	165020	200964	228534	214542	249129	301827	680147	690792	526968	538789	497942	2.32096	0.0131356
Q62656	5	5	204.44	0.0190837	0.113146	2.31826	Receptor-type tyrosine-protein phosphatase zeta OS=Rattus norvegicus OX=10116 GN=Ptprz1 PE=1 SV=1	21100.8	67233	27196.8	33054.2	36485.9	39918	37498.1	30534.6	85900.8	134722	49493.1	106365	114566	86930.3	2.31826	0.0280131
Q9WU61	6	6	341.67	0.0135883	0.107354	2.31077	Chloride channel CLIC-like protein 1 OS=Rattus norvegicus OX=10116 GN=Clcc1 PE=1 SV=1	66957.9	82621.4	76801.8	66664.9	82145.4	74366.7	74926.4	72342.5	80795.9	193046	209030	317456	166156	173138	2.31077	0.0453985
Q6IFW6;Q6IFV4;Q6IFW2;Q6IFW8;Q6IFX0;Q6IFX1	12	7	747.28	0.011541	0.104567	2.29928	Keratin, type I cytoskeletal 10 OS=Rattus norvegicus OX=10116 GN=Krt10 PE=3 SV=1	1.71593e+06	301409	387356	415928	265389	330826	569474	945239	703581	1.54746e+06	1.72898e+06	897343	2.03367e+06	1.30938e+06	2.29928	0.0419532
O35532	4	4	142.62	0.0195393	0.113576	2.2935	Methylsterol monooxygenase 1 OS=Rattus norvegicus OX=10116 GN=Msmo1 PE=2 SV=1	217963	206631	167695	173889	196873	212942	195999	200849	161906	579285	567535	628146	559424	449524	2.2935	0.0311116
O88884	6	6	230.06	0.00758751	0.0920915	2.29033	A-kinase anchor protein 1, mitochondrial OS=Rattus norvegicus OX=10116 GN=Akap1 PE=1 SV=1	50915.5	28784.2	45405.7	27783.5	36012.1	37948.6	37808.3	43290	44529.9	106086	143118	110011	72523.9	86593.2	2.29033	0.029404
P61078;D3ZDK2;P70711	2	2	129.31	0.0629997	0.15743	2.28331	Ubiquitin-conjugating enzyme E2 D3 OS=Rattus norvegicus OX=10116 GN=Ube2d3 PE=2 SV=1	466762	345809	325509	274199	371103	340967	354058	312613	218724	1.21283e+06	923616	1.08952e+06	1.09323e+06	808423	2.28331	0.0491575
Q68FX0	8	8	467.05	0.00401931	0.0750871	2.26774	Isocitrate dehydrogenase [NAD] subunit beta, mitochondrial OS=Rattus norvegicus OX=10116 GN=Idh3B PE=2 SV=1	262010	257079	251441	238065	266936	250167	254283	300810	279156	878222	704979	694099	602616	576647	2.26774	0.021458
Q704E8	2	2	52.53	0.0103961	0.101311	2.26485	ATP-binding cassette sub-family B member 7, mitochondrial OS=Rattus norvegicus OX=10116 GN=Abcb7 PE=1 SV=1	5404.55	8065.65	8001.53	6093.99	10777.5	11174.2	8252.91	13716	6728.28	21172.3	28501.3	19302	22729.7	18691.6	2.26485	0.0182453
P60522	2	2	81.56	0.00164056	0.0578294	2.25813	Gamma-aminobutyric acid receptor-associated protein-like 2 OS=Rattus norvegicus OX=10116 GN=Gabarapl2 PE=3 SV=1	20704.1	44159.2	19127.5	26408	24760.2	26111.2	26878.4	33058.2	57181.3	77158.1	66615.3	85446.1	44709.5	60694.8	2.25813	0.00659232
Q1WIM1	5	4	220.8	0.0152095	0.11122	2.25748	Cell adhesion molecule 4 OS=Rattus norvegicus OX=10116 GN=Cadm4 PE=1 SV=1	78671.7	61522.2	40754.7	49191.6	51913.3	51985.6	55673.2	41166	132134	102744	103646	164910	209489	125681	2.25748	0.0305684
P21775;P07871	16	16	1164.29	0.0385556	0.138724	2.25106	3-ketoacyl-CoA thiolase A, peroxisomal OS=Rattus norvegicus OX=10116 GN=Acaa1a PE=1 SV=2	500810	526253	334523	504144	627090	510390	500535	301873	703761	1.19802e+06	1.91733e+06	1.08911e+06	1.55032e+06	1.12673e+06	2.25106	0.0448355
P00173	4	4	231.28	0.0388985	0.138746	2.24768	Cytochrome b5 OS=Rattus norvegicus OX=10116 GN=Cyb5a PE=1 SV=2	514425	383508	406272	406970	392355	418522	420342	388779	303380	1.30903e+06	1.32809e+06	1.09678e+06	1.24272e+06	944795	2.24768	0.0413866
Q6P7D4	7	6	296.92	0.0125574	0.107354	2.23726	Cytochrome P450 20A1 OS=Rattus norvegicus OX=10116 GN=Cyp20a1 PE=2 SV=1	50316.2	105110	63356.8	60665.3	74743	102244	76072.7	69477.3	98410.4	277046	215180	191244	169808	170194	2.23726	0.028252
Q99P39	5	5	166.62	0.000839446	0.0477431	2.23583	Cysteine desulfurase, mitochondrial OS=Rattus norvegicus OX=10116 GN=Nfs1 PE=2 SV=1	31788.2	43278.8	42191.2	40080.7	40986.4	45061.5	40564.5	57014.5	52851.5	96834.9	115273	133063	89135.6	90695.4	2.23583	0.0111917
Q6AYQ8	2	2	62.85	0.0138691	0.107354	2.23066	Acylpyruvase FAHD1, mitochondrial OS=Rattus norvegicus OX=10116 GN=Fahd1 PE=1 SV=1	14989.1	9385.88	27114.1	24881.7	25192.7	24369.6	20988.9	37999.2	33389.7	19682.1	64257.3	71422.6	54162.8	46819	2.23066	0.0224865
P15651	4	3	332.21	0.00278797	0.067501	2.15531	Short-chain specific acyl-CoA dehydrogenase, mitochondrial OS=Rattus norvegicus OX=10116 GN=Acads PE=1 SV=2	87162.4	139463	111540	113660	104034	91239.7	107850	132421	169146	188203	337557	373592	193779	232450	2.15531	0.026089
Q6RJR6	3	3	418.08	0.0257515	0.126907	2.15368	Reticulon-3 OS=Rattus norvegicus OX=10116 GN=Rtn3 PE=1 SV=1	1.07035e+06	1.42004e+06	1.00961e+06	941947	1.26639e+06	1.68091e+06	1.23154e+06	1.05982e+06	1.24283e+06	4.27975e+06	2.67913e+06	2.89764e+06	3.75494e+06	2.65235e+06	2.15368	0.0433817
O88483	5	5	261.77	0.00391967	0.0750871	2.15129	[Pyruvate dehydrogenase [acetyl-transferring]]-phosphatase 1, mitochondrial OS=Rattus norvegicus OX=10116 GN=Pdp1 PE=1 SV=1	34487.9	39075.2	47631.2	33855.1	37472.4	52507.5	40838.2	67684.3	55354	61995.7	157530	119921	64645	87854.9	2.15129	0.038147
Q99ML5	15	14	854.89	0.00176896	0.0578294	2.12853	Prenylcysteine oxidase OS=Rattus norvegicus OX=10116 GN=Pcyox1 PE=1 SV=1	366725	604166	443422	464675	454279	625930	493199	657983	883314	885998	771261	1.49941e+06	1.60076e+06	1.04979e+06	2.12853	0.017508
Q920R3	6	6	238.64	0.00741661	0.0920915	2.11853	Fatty acid desaturase 1 OS=Rattus norvegicus OX=10116 GN=Fads1 PE=2 SV=1	105601	197093	123322	117793	147422	153716	140824	156846	232844	224904	444403	229242	501803	298340	2.11853	0.0387573
Q498C8	4	4	203.02	0.0266155	0.127085	2.11565	Protein RER1 OS=Rattus norvegicus OX=10116 GN=Rer1 PE=1 SV=1	263257	426322	377454	382954	340850	413232	367345	355355	309907	857413	898204	1.09551e+06	1.14666e+06	777174	2.11565	0.0387628
P98158	21	21	949.85	0.0127344	0.107354	2.10975	Low-density lipoprotein receptor-related protein 2 OS=Rattus norvegicus OX=10116 GN=Lrp2 PE=1 SV=1	715356	349451	305022	443391	295318	269376	396319	601343	395362	1.16423e+06	1.40461e+06	747662	703600	836135	2.10975	0.0348468
Q63016	3	3	294.43	0.000569666	0.0477431	2.10968	Large neutral amino acids transporter small subunit 1 OS=Rattus norvegicus OX=10116 GN=Slc7a5 PE=1 SV=2	159555	218065	156390	126752	165677	219318	174293	204395	357555	398976	350042	472425	422822	367703	2.10968	0.00235578
Q68FT1	2	2	149.22	0.0017087	0.0578294	2.09935	Ubiquinone biosynthesis protein COQ9, mitochondrial OS=Rattus norvegicus OX=10116 GN=Coq9 PE=1 SV=2	84587.3	70573.7	101894	61346.8	77223.9	85744.5	80228.3	102894	99962.2	170891	226698	215335	194782	168427	2.09935	0.0102094
Q6AYN4	4	4	166.05	0.00396687	0.0750871	2.08413	Phytanoyl-CoA hydroxylase-interacting protein-like OS=Rattus norvegicus OX=10116 GN=Phyhipl PE=1 SV=2	36432.7	56350.9	34469.4	33908.9	37631.7	46952.9	40957.7	38610	69401.4	113758	79399.4	100463	110535	85361.2	2.08413	0.0114107
P47863	4	4	331.04	0.00102286	0.0477717	2.07989	Aquaporin-4 OS=Rattus norvegicus OX=10116 GN=Aqp4 PE=1 SV=1	312406	359672	234523	429175	336103	472378	357376	412131	675188	952729	751428	785221	883117	743302	2.07989	0.00269795
Q9WVA1	2	2	76.05	0.000192044	0.0318905	2.07698	Mitochondrial import inner membrane translocase subunit Tim8 A OS=Rattus norvegicus OX=10116 GN=Timm8a PE=1 SV=1	39233.1	44665.4	46319	29790.8	47015.5	28650.2	39279	57541.5	70174.8	89489.4	92406	74484.7	105395	81581.9	2.07698	0.000945372
Q7TNY6	7	6	403.67	0.0117544	0.104567	2.07418	Golgi resident protein GCP60 OS=Rattus norvegicus OX=10116 GN=Acbd3 PE=1 SV=3	128453	137605	143549	179669	190432	205334	164174	223016	157941	266125	574816	472097	349165	340527	2.07418	0.0405765
P13233	12	11	795.52	0.0117031	0.104567	2.05741	2',3'-cyclic-nucleotide 3'-phosphodiesterase OS=Rattus norvegicus OX=10116 GN=Cnp PE=1 SV=2	391229	490119	422126	537394	531045	463808	472620	558398	1.76984e+06	917605	1.02376e+06	1.1019e+06	462755	972375	2.05741	0.0467203
O88984	2	2	61.29	0.0464082	0.144765	2.04289	Nuclear RNA export factor 1 OS=Rattus norvegicus OX=10116 GN=Nxf1 PE=2 SV=1	16312.8	33561.2	37028.4	35329.4	46606.2	49344.7	36363.8	37553.8	27165.9	97656.7	102265	103088	77992.4	74287	2.04289	0.0400923
Q9EQG6	8	7	271.32	0.00511753	0.0822611	2.03308	Kinase D-interacting substrate of 220 kDa OS=Rattus norvegicus OX=10116 GN=Kidins220 PE=1 SV=2	57456.3	81276.1	69236.8	88229.5	66855.8	67276.6	71721.9	75644.6	91719.9	213683	140909	204500	148441	145816	2.03308	0.0227949
P27274	2	2	140.26	0.0314788	0.132524	2.0159	CD59 glycoprotein OS=Rattus norvegicus OX=10116 GN=Cd59 PE=1 SV=2	211202	219821	180809	176321	258047	198199	207400	161966	219199	554726	546260	646916	379513	418097	2.0159	0.0468119
Q9Z0V5	12	9	766.45	0.00728551	0.0920915	2.00991	Peroxiredoxin-4 OS=Rattus norvegicus OX=10116 GN=Prdx4 PE=2 SV=1	480880	668507	608945	508403	624604	847959	623217	681926	714155	1.87872e+06	1.20539e+06	1.61259e+06	1.42288e+06	1.25261e+06	2.00991	0.0230362
P29995	18	12	739.13	0.00211373	0.0592294	2.0028	Inositol 1,4,5-trisphosphate receptor type 2 OS=Rattus norvegicus OX=10116 GN=Itpr2 PE=1 SV=1	140293	103003	119668	122463	101101	107401	115655	125077	178540	298943	347743	224317	215180	231633	2.0028	0.0161442
Q62896	2	2	55.65	0.0164011	0.111528	1.9975	BET1 homolog OS=Rattus norvegicus OX=10116 GN=Bet1 PE=1 SV=1	60282.5	54800.6	43224.7	33364.5	53669.3	54749.1	50015.1	56273.6	48194.7	86562.4	161163	122249	124989	99905.3	1.9975	0.0380141
P18614	3	3	154.43	0.0210141	0.115464	1.99631	Integrin alpha-1 OS=Rattus norvegicus OX=10116 GN=Itga1 PE=1 SV=1	25599	30000.6	24112.2	16387.3	19484.9	35817.1	25233.5	23222.6	32724.4	36417.1	81274.2	60869.7	67735.4	50373.9	1.99631	0.0423766
P61805	4	4	239.14	0.0260291	0.126907	1.99124	Dolichyl-diphosphooligosaccharide--protein glycosyltransferase subunit DAD1 OS=Rattus norvegicus OX=10116 GN=Dad1 PE=3 SV=3	346809	392404	422545	319723	445015	556954	413908	379330	416524	845674	1.31763e+06	764648	1.22133e+06	824190	1.99124	0.0501156
P13264;P28492	13	13	628.24	0.0138388	0.107354	1.97814	Glutaminase kidney isoform, mitochondrial OS=Rattus norvegicus OX=10116 GN=Gls PE=1 SV=2	162351	191920	115120	110173	133966	144295	142971	145710	153059	466599	342889	299401	289242	282817	1.97814	0.0358722
Q712U5;P60841	3	3	88.2	0.0411733	0.141785	1.97806	cAMP-regulated phosphoprotein 19 OS=Rattus norvegicus OX=10116 GN=Arpp19 PE=1 SV=3	110780	81130.1	78310.3	79065.1	100528	74733.7	87424.5	114662	54157.2	196666	260048	225482	186568	172930	1.97806	0.0388185
Q01986	6	4	241.19	0.0371256	0.136228	1.97116	Dual specificity mitogen-activated protein kinase kinase 1 OS=Rattus norvegicus OX=10116 GN=Map2k1 PE=1 SV=2	82798.3	56222.8	56669.9	59280.2	80455.7	88476.7	70650.6	68441.6	57523.1	163281	187477	222018	136839	139263	1.97116	0.0498726
Q63604	3	3	233.86	0.0386758	0.138724	1.96174	BDNF/NT-3 growth factors receptor OS=Rattus norvegicus OX=10116 GN=Ntrk2 PE=1 SV=1	83513.3	183840	77288.6	101567	121970	143363	118590	73425.8	250541	296151	196522	244128	335095	232644	1.96174	0.026981
P24329	7	7	413.02	0.00764535	0.0920915	1.95616	Thiosulfate sulfurtransferase OS=Rattus norvegicus OX=10116 GN=Tst PE=1 SV=3	243780	376252	264648	219212	255085	264507	270581	253359	610116	365551	568291	817748	560728	529299	1.95616	0.0225173
P97675	4	4	210.6	0.000630137	0.0477431	1.93948	Ectonucleotide pyrophosphatase/phosphodiesterase family member 3 OS=Rattus norvegicus OX=10116 GN=Enpp3 PE=1 SV=2	36552.2	51543.7	40306.4	46116.2	40869.5	51856	44540.7	49305.2	79568.7	108692	102983	95468.5	82297.6	86385.8	1.93948	0.0039523
Q99MZ8	4	3	250.13	0.00515293	0.0822611	1.93316	LIM and SH3 domain protein 1 OS=Rattus norvegicus OX=10116 GN=Lasp1 PE=1 SV=1	284191	175327	178668	138652	240507	152194	194923	285415	201213	476295	430770	370465	496744	376817	1.93316	0.00978053
Q9Z0V6	7	7	437.93	0.0121585	0.107354	1.92224	Thioredoxin-dependent peroxide reductase, mitochondrial OS=Rattus norvegicus OX=10116 GN=Prdx3 PE=1 SV=2	906720	1.19458e+06	975052	1.05389e+06	1.01936e+06	1.18653e+06	1.05602e+06	1.18322e+06	1.01759e+06	3.32842e+06	2.10213e+06	2.47737e+06	2.07083e+06	2.02993e+06	1.92224	0.0377468
O54861	6	5	278.21	0.0259589	0.126907	1.92049	Sortilin OS=Rattus norvegicus OX=10116 GN=Sort1 PE=1 SV=3	46504.3	95869.8	69185.3	55302.3	68334.6	93326.3	71420.4	91561.8	100090	62169.9	196633	189273	183244	137162	1.92049	0.0408627
Q8R4A1	6	6	330.99	0.0102572	0.101311	1.9173	ERO1-like protein alpha OS=Rattus norvegicus OX=10116 GN=Ero1a PE=1 SV=1	72612.6	112200	93007.7	91697.5	104878	118664	98843.3	102892	117037	199679	304692	248428	164345	189512	1.9173	0.0348196
M0RC99	7	6	425.52	0.0101314	0.101311	1.91365	Ras-related protein Rab-5A OS=Rattus norvegicus OX=10116 GN=Rab5a PE=2 SV=1	269075	419463	438063	412911	462606	501303	417237	450482	473243	682038	1.07126e+06	1.09429e+06	1.01936e+06	798444	1.91365	0.0254225
Q91V33	2	2	134.23	0.0469628	0.145315	1.90519	KH domain-containing, RNA-binding, signal transduction-associated protein 1 OS=Rattus norvegicus OX=10116 GN=Khdrbs1 PE=1 SV=1	253948	243289	220606	205503	226288	217581	227869	197577	175018	544506	567336	532497	587871	434134	1.90519	0.0471218
Q5RJQ4	4	2	197.67	0.00803846	0.0920915	1.9044	NAD-dependent protein deacetylase sirtuin-2 OS=Rattus norvegicus OX=10116 GN=Sirt2 PE=1 SV=1	83696.1	129946	69727.3	94800.9	90778.2	159470	104736	107385	247119	146328	187596	279774	228557	199460	1.9044	0.0141547
P15865;P06349	7	5	530.42	0.0292379	0.131222	1.90269	Histone H1.4 OS=Rattus norvegicus OX=10116 GN=Hist1h1e PE=1 SV=3	4.81595e+06	5.29817e+06	4.20801e+06	4.44401e+06	5.0146e+06	5.56577e+06	4.89108e+06	4.90395e+06	4.10622e+06	8.89855e+06	1.41857e+07	1.30765e+07	1.06663e+07	9.3062e+06	1.90269	0.0479885
P60905	4	3	220.42	0.000722494	0.0477431	1.88544	DnaJ homolog subfamily C member 5 OS=Rattus norvegicus OX=10116 GN=Dnajc5 PE=1 SV=1	225056	302475	236701	224775	213132	216412	236425	303911	308010	592158	477593	452935	539992	445766	1.88544	0.0064492
Q09326	4	4	155.44	0.0182949	0.112311	1.88426	Alpha-1,6-mannosyl-glycoprotein 2-beta-N-acetylglucosaminyltransferase OS=Rattus norvegicus OX=10116 GN=Mgat2 PE=1 SV=1	53165.8	59579.6	52467	48686.2	51928.7	50055.2	52647.1	59786.9	45995.1	112046	154088	134554	88734.2	99200.6	1.88426	0.0426598
P16446	9	7	385.71	0.0021397	0.0592294	1.88379	Phosphatidylinositol transfer protein alpha isoform OS=Rattus norvegicus OX=10116 GN=Pitpna PE=1 SV=2	62524.1	66368.4	66793.9	76033.9	74491.5	75479.7	70281.9	92142.1	81943.7	177512	154155	179034	109594	132397	1.88379	0.0166161
Q5XIF3	3	3	157.55	0.00146485	0.0576121	1.88281	NADH dehydrogenase [ubiquinone] iron-sulfur protein 4, mitochondrial OS=Rattus norvegicus OX=10116 GN=Ndufs4 PE=1 SV=1	152629	142127	159289	128472	154551	132235	144884	170603	184555	354214	362697	301695	262969	272789	1.88281	0.0120571
Q9ESW0	21	21	892.14	0.00185732	0.0578294	1.88216	DNA damage-binding protein 1 OS=Rattus norvegicus OX=10116 GN=Ddb1 PE=1 SV=1	272840	200744	275752	396699	349730	323298	303177	467450	363066	533949	761360	722935	575007	570628	1.88216	0.00565038
O08557	5	5	179.53	0.0272019	0.128652	1.87087	N(G),N(G)-dimethylarginine dimethylaminohydrolase 1 OS=Rattus norvegicus OX=10116 GN=Ddah1 PE=1 SV=3	154802	210146	122652	132006	168397	198957	164493	151237	174547	245793	389060	418391	467445	307745	1.87087	0.0472158
Q9JK11	25	23	1771.62	0.00121121	0.0517194	1.86736	Reticulon-4 OS=Rattus norvegicus OX=10116 GN=Rtn4 PE=1 SV=1	5.11972e+06	5.59527e+06	5.63746e+06	7.94133e+06	6.00004e+06	6.15757e+06	6.07523e+06	7.55319e+06	7.5634e+06	1.40978e+07	1.30641e+07	1.37415e+07	1.20477e+07	1.13446e+07	1.86736	0.00645753
Q75Q40	9	9	592.68	0.00226592	0.0615724	1.85823	Mitochondrial import receptor subunit TOM40 homolog OS=Rattus norvegicus OX=10116 GN=Tomm40 PE=1 SV=1	458569	617481	531178	548745	530360	676121	560409	633101	693375	1.14924e+06	1.30488e+06	1.33495e+06	1.13266e+06	1.04137e+06	1.85823	0.0106657
Q811A3	8	8	365.12	0.015479	0.11122	1.85106	Procollagen-lysine,2-oxoglutarate 5-dioxygenase 2 OS=Rattus norvegicus OX=10116 GN=Plod2 PE=2 SV=1	132692	146495	103208	99399.5	114293	131576	121277	120233	123877	348617	276604	239248	238374	224492	1.85106	0.0353862
P08753	11	6	572.35	0.0151638	0.11122	1.84828	Guanine nucleotide-binding protein G(k) subunit alpha OS=Rattus norvegicus OX=10116 GN=Gnai3 PE=1 SV=3	203567	264520	252839	234907	311542	272372	256624	230496	284573	571196	670754	596771	492099	474315	1.84828	0.0295767
Q9JL55	3	2	187.73	0.0076629	0.0920915	1.84784	Glycerophosphodiester phosphodiesterase 1 OS=Rattus norvegicus OX=10116 GN=Gde1 PE=1 SV=2	71048.8	119644	101672	120458	89805.6	116594	103204	112252	154763	149694	248668	307700	171145	190704	1.84784	0.0311635
P0DN35	3	2	98.34	0.0107739	0.102973	1.82947	NADH dehydrogenase [ubiquinone] 1 beta subcomplex subunit 1 OS=Rattus norvegicus OX=10116 GN=Ndufb1 PE=3 SV=1	148307	187710	176707	120419	163183	158919	159208	159799	169465	317817	339697	350712	410099	291265	1.82947	0.0244822
Q9Z142	6	6	203.95	0.00576108	0.0858985	1.82889	Transmembrane protein 33 OS=Rattus norvegicus OX=10116 GN=Tmem33 PE=2 SV=1	102510	130543	116711	121808	134687	154985	126874	115931	175105	260216	303501	279016	258460	232038	1.82889	0.0143082
Q4V8B7	3	3	159.33	0.00418471	0.0762702	1.81234	Inactive hydroxysteroid dehydrogenase-like protein 1 OS=Rattus norvegicus OX=10116 GN=Hsdl1 PE=2 SV=1	117313	134433	117408	116179	93696.6	146389	120903	150426	208765	289943	240611	294246	130714	219117	1.81234	0.0162355
Q6PDU7	5	5	526.25	0.00703635	0.0920915	1.80648	ATP synthase subunit g, mitochondrial OS=Rattus norvegicus OX=10116 GN=Atp5l PE=1 SV=2	500856	781772	704622	615136	697648	812157	685365	797828	724317	1.52462e+06	1.78555e+06	1.32063e+06	1.27564e+06	1.2381e+06	1.80648	0.0204474
P16975	11	11	645.39	0.00303688	0.0677417	1.80327	SPARC OS=Rattus norvegicus OX=10116 GN=Sparc PE=1 SV=4	866011	896707	1.03911e+06	1.07722e+06	991781	751690	937086	1.14821e+06	1.3782e+06	2.95239e+06	1.52852e+06	1.55933e+06	1.57227e+06	1.68982e+06	1.80327	0.0337139
Q5FVQ8	5	5	224.42	0.0137501	0.107354	1.80263	NLR family member X1 OS=Rattus norvegicus OX=10116 GN=Nlrx1 PE=2 SV=1	62563.6	115158	78477.3	104029	80698.3	95165.2	89348.6	87750.3	109595	221978	215471	199944	131638	161063	1.80263	0.0286
Q10728	7	7	282.1	0.014987	0.11122	1.80233	Protein phosphatase 1 regulatory subunit 12A OS=Rattus norvegicus OX=10116 GN=Ppp1r12a PE=1 SV=2	85314.7	66748.3	71888.5	63321.4	77596	57043.3	70318.7	92429.8	57245.7	162584	167744	154624	125795	126737	1.80233	0.0249897
Q99J86	3	3	126.99	0.000139831	0.0318905	1.79772	Attractin OS=Rattus norvegicus OX=10116 GN=Atrn PE=2 SV=1	17472.1	14994.7	15242.3	15432.4	17444.6	13830.9	15736.2	20761.9	26594.7	27226.6	24332.9	32449.9	38369.2	28289.2	1.79772	0.00375289
P05982	3	3	141.82	0.00633303	0.0868714	1.7958	NAD(P)H dehydrogenase [quinone] 1 OS=Rattus norvegicus OX=10116 GN=Nqo1 PE=1 SV=4	191290	133180	142359	172903	206397	193163	173216	204832	183889	362100	325989	337726	451829	311061	1.7958	0.0189123
P61107;P51156;P62824	10	9	829.82	0.0116162	0.104567	1.79517	Ras-related protein Rab-14 OS=Rattus norvegicus OX=10116 GN=Rab14 PE=1 SV=3	811815	892766	779456	954213	969427	1.1029e+06	918429	1.06533e+06	1.19961e+06	1.06482e+06	2.35227e+06	2.59665e+06	1.61373e+06	1.64873e+06	1.79517	0.044989
Q3KRE0	13	11	552.74	0.00600549	0.0863016	1.79463	ATPase family AAA domain-containing protein 3 OS=Rattus norvegicus OX=10116 GN=Atad3 PE=1 SV=1	231447	206131	233823	233353	195796	224379	220822	233206	272223	396344	480222	636160	359610	396294	1.79463	0.0325403
B5DF51	2	2	138.84	0.00772748	0.0920915	1.79372	Membrane magnesium transporter 1 OS=Rattus norvegicus OX=10116 GN=Mmgt1 PE=2 SV=1	120125	148090	129804	108253	155893	140890	133842	139513	152828	296828	239375	252821	359090	240076	1.79372	0.0260416
Q99068	11	10	592.74	0.0123513	0.107354	1.79232	Alpha-2-macroglobulin receptor-associated protein OS=Rattus norvegicus OX=10116 GN=Lrpap1 PE=1 SV=2	231166	250650	266943	239761	261465	232769	247126	276778	252012	349486	556097	681016	542181	442928	1.79232	0.0401862
P37199	15	15	806.1	0.0219514	0.117588	1.78742	Nuclear pore complex protein Nup155 OS=Rattus norvegicus OX=10116 GN=Nup155 PE=1 SV=1	143892	131505	130484	116782	144925	131710	133216	136567	126304	196269	332254	350839	286447	238113	1.78742	0.0475186
D4AB66	2	2	57.57	0.0508334	0.149563	1.78087	Stonin-2 OS=Rattus norvegicus OX=10116 GN=Ston2 PE=1 SV=1	2427.23	13122.2	6841.4	10397.7	5089.95	11149.3	8171.3	9988.22	19356.7	9440.71	18700	19697.8	10128.9	14552.1	1.78087	0.0399981
P04897;P29348;Q63210	19	12	1410.94	0.00916454	0.0957808	1.76755	Guanine nucleotide-binding protein G(i) subunit alpha-2 OS=Rattus norvegicus OX=10116 GN=Gnai2 PE=1 SV=3	1.87008e+06	4.03524e+06	2.52073e+06	2.1135e+06	2.85393e+06	3.39737e+06	2.79847e+06	2.9483e+06	3.66516e+06	5.35249e+06	6.49333e+06	6.49429e+06	4.72516e+06	4.94646e+06	1.76755	0.0139447
Q9Z2Z8	5	4	260.78	0.00158243	0.0578294	1.76657	7-dehydrocholesterol reductase OS=Rattus norvegicus OX=10116 GN=Dhcr7 PE=2 SV=1	106499	170287	141587	120060	170906	164959	145716	167650	230644	283488	226592	333821	302311	257418	1.76657	0.00446668
P24942;O35921	11	11	1035.62	0.0195117	0.113576	1.76288	Excitatory amino acid transporter 1 OS=Rattus norvegicus OX=10116 GN=Slc1a3 PE=1 SV=2	1.26526e+06	2.37244e+06	1.47783e+06	1.8205e+06	1.81582e+06	2.09177e+06	1.80727e+06	1.71194e+06	4.44047e+06	3.86206e+06	1.90106e+06	3.85033e+06	3.35019e+06	3.18601e+06	1.76288	0.0287033
Q5EAJ6	6	4	396.71	0.00396764	0.0750871	1.76288	Inhibitor of nuclear factor kappa-B kinase-interacting protein OS=Rattus norvegicus OX=10116 GN=Ikbip PE=2 SV=1	257684	200160	205688	227474	208748	162746	210417	251237	255713	531705	460503	417707	308776	370940	1.76288	0.0183029
P13086	6	6	413.82	0.0143268	0.109244	1.75929	Succinate--CoA ligase [ADP/GDP-forming] subunit alpha, mitochondrial OS=Rattus norvegicus OX=10116 GN=Suclg1 PE=2 SV=2	964011	955714	838006	834879	798669	875019	877716	873135	959741	1.63819e+06	2.12883e+06	2.34167e+06	1.32339e+06	1.54416e+06	1.75929	0.0425439
P02650	12	12	654.84	0.000785153	0.0477431	1.75902	Apolipoprotein E OS=Rattus norvegicus OX=10116 GN=Apoe PE=1 SV=2	500201	622785	450187	475335	590461	455548	515753	545863	951448	893159	1.01137e+06	941246	1.10024e+06	907222	1.75902	0.00277924
Q6AY55	7	7	406.04	0.0164572	0.111528	1.75185	Dephospho-CoA kinase domain-containing protein OS=Rattus norvegicus OX=10116 GN=Dcakd PE=2 SV=1	678254	662510	494732	490120	598568	597836	587003	541298	634339	1.01971e+06	1.24184e+06	1.47046e+06	1.2624e+06	1.02834e+06	1.75185	0.0324661
Q4FZT8	2	2	117.2	0.0209677	0.115464	1.75124	SPRY domain-containing protein 4 OS=Rattus norvegicus OX=10116 GN=Spryd4 PE=2 SV=1	21590.9	42969.5	51884.9	53382	51035.8	55302	46027.5	77518.8	70555.4	120029	98887.7	43304.7	73336.9	80605.4	1.75124	0.0220467
P06761	34	30	3417.46	0.0300239	0.131988	1.74916	Endoplasmic reticulum chaperone BiP OS=Rattus norvegicus OX=10116 GN=Hspa5 PE=1 SV=1	7.81093e+06	9.8309e+06	6.43046e+06	7.08325e+06	7.81592e+06	8.51866e+06	7.91502e+06	6.62465e+06	8.07099e+06	1.44436e+07	1.66214e+07	2.04055e+07	1.69017e+07	1.38447e+07	1.74916	0.0427814
P32551	14	13	969.54	0.00116441	0.0512158	1.74912	Cytochrome b-c1 complex subunit 2, mitochondrial OS=Rattus norvegicus OX=10116 GN=Uqcrc2 PE=1 SV=2	878430	826837	866075	814240	854366	860689	850106	911115	1.16481e+06	2.03109e+06	1.63924e+06	1.62453e+06	1.55083e+06	1.48693e+06	1.74912	0.0107095
P29266	12	11	654.02	0.00505585	0.0822611	1.74825	3-hydroxyisobutyrate dehydrogenase, mitochondrial OS=Rattus norvegicus OX=10116 GN=Hibadh PE=1 SV=3	312088	264455	288056	258895	280872	361646	294335	332331	353656	429595	564099	689168	718583	514572	1.74825	0.0226427
P06494	2	2	71.93	0.00177757	0.0578294	1.74787	Receptor tyrosine-protein kinase erbB-2 OS=Rattus norvegicus OX=10116 GN=Erbb2 PE=1 SV=3	40593.5	48616.9	49208.1	40509.5	46928.2	46433.2	45381.6	56919.4	53598.3	72464.2	98351.3	111468	83126.5	79321.3	1.74787	0.0144314
Q9QYW3	4	4	97.09	0.0275861	0.129242	1.74081	MOB-like protein phocein OS=Rattus norvegicus OX=10116 GN=Mob4 PE=1 SV=1	60549.3	63709.3	98294.8	108438	98098	83344.8	85405.8	99377.5	89046.7	226494	184279	194901	97953.7	148675	1.74081	0.0491725
P24473	8	7	360.38	0.0338135	0.134726	1.73965	Glutathione S-transferase kappa 1 OS=Rattus norvegicus OX=10116 GN=Gstk1 PE=1 SV=3	210948	304989	221225	189786	187893	217046	221981	183369	233117	413589	551031	551463	384446	386169	1.73965	0.0479064
P17425	11	11	467.54	0.00102044	0.0477717	1.73435	Hydroxymethylglutaryl-CoA synthase, cytoplasmic OS=Rattus norvegicus OX=10116 GN=Hmgcs1 PE=1 SV=1	205303	170212	138315	167267	173097	183805	173000	208003	236374	344100	352230	265515	394033	300042	1.73435	0.00707889
P31000;P21807;P12839;P16884	61	52	6272.99	0.00326707	0.0687708	1.73195	Vimentin OS=Rattus norvegicus OX=10116 GN=Vim PE=1 SV=2	7.2192e+07	9.87689e+07	7.30372e+07	1.18896e+08	8.12483e+07	7.98542e+07	8.73328e+07	9.25685e+07	1.74879e+08	1.19918e+08	1.50005e+08	1.80769e+08	1.89399e+08	1.51256e+08	1.73195	0.00739076
P18418	27	25	2041.97	0.0188065	0.112874	1.72946	Calreticulin OS=Rattus norvegicus OX=10116 GN=Calr PE=1 SV=1	1.00905e+07	1.28037e+07	1.05103e+07	1.02489e+07	1.14501e+07	1.24841e+07	1.12646e+07	1.03697e+07	1.21363e+07	1.77875e+07	2.84542e+07	2.62326e+07	2.19101e+07	1.94817e+07	1.72946	0.0408763
P49134	17	17	992.01	0.00293071	0.067501	1.71473	Integrin beta-1 OS=Rattus norvegicus OX=10116 GN=Itgb1 PE=2 SV=1	924038	905079	875532	838446	943346	1.00036e+06	914467	1.0841e+06	1.06234e+06	1.34956e+06	2.0585e+06	2.12004e+06	1.73383e+06	1.56806e+06	1.71473	0.0189811
Q920L2	21	21	1605.9	0.000753762	0.0477431	1.71393	Succinate dehydrogenase [ubiquinone] flavoprotein subunit, mitochondrial OS=Rattus norvegicus OX=10116 GN=Sdha PE=1 SV=1	1.64304e+06	1.90246e+06	1.6562e+06	1.62671e+06	1.43126e+06	1.63663e+06	1.64938e+06	2.06343e+06	2.53797e+06	2.16401e+06	3.70715e+06	3.59864e+06	2.89037e+06	2.82693e+06	1.71393	0.00860642
D3ZEH5	4	4	151.94	0.00580502	0.0858985	1.70901	SID1 transmembrane family member 2 OS=Rattus norvegicus OX=10116 GN=Sidt2 PE=1 SV=2	42752.3	49713.6	55405.8	77328.4	65678.7	67910.5	59798.2	76228.8	75513	165423	91565.9	107710	96733.2	102196	1.70901	0.0249356
Q5HZY0	6	6	517.53	0.0252349	0.126338	1.70545	UBX domain-containing protein 4 OS=Rattus norvegicus OX=10116 GN=Ubxn4 PE=1 SV=1	281798	308187	267261	273410	266869	268113	277606	219493	341077	738963	596202	463276	481642	473442	1.70545	0.0470374
Q01205	11	11	988.61	0.00779208	0.0920915	1.70427	Dihydrolipoyllysine-residue succinyltransferase component of 2-oxoglutarate dehydrogenase complex, mitochondrial OS=Rattus norvegicus OX=10116 GN=Dlst PE=1 SV=2	982505	954511	839182	907291	774367	973391	905208	1.03799e+06	1.20649e+06	1.21365e+06	2.33272e+06	2.20174e+06	1.26374e+06	1.54272e+06	1.70427	0.039941
Q9JLJ3	15	14	1015.63	0.0175762	0.111528	1.70312	4-trimethylaminobutyraldehyde dehydrogenase OS=Rattus norvegicus OX=10116 GN=Aldh9a1 PE=1 SV=1	823432	645778	754826	842126	816408	641276	753974	927220	677997	1.88119e+06	1.67354e+06	1.49668e+06	1.04805e+06	1.28411e+06	1.70312	0.0390811
P39069	2	2	69.61	0.0161982	0.111528	1.69114	Adenylate kinase isoenzyme 1 OS=Rattus norvegicus OX=10116 GN=Ak1 PE=1 SV=3	70416	68029.9	57742.7	58479.5	62687.2	59175.4	62755.1	68955.7	60298.5	138820	132865	148155	87671.3	106128	1.69114	0.0391718
P11497	18	18	751.71	0.0169372	0.111528	1.68587	Acetyl-CoA carboxylase 1 OS=Rattus norvegicus OX=10116 GN=Acaca PE=1 SV=1	83866.2	54877	84656.8	87187.4	84444.5	75737.3	78461.5	98049.4	73813	199068	166768	147810	108146	132276	1.68587	0.0370435
Q9Z122	7	7	302.41	0.000144983	0.0318905	1.67523	Fatty acid desaturase 2 OS=Rattus norvegicus OX=10116 GN=Fads2 PE=2 SV=1	172234	194310	166396	176574	184584	204999	183183	214959	332989	289374	288847	355102	359969	306873	1.67523	0.00202501
Q10743	4	4	173.64	0.00793821	0.0920915	1.67184	Disintegrin and metalloproteinase domain-containing protein 10 OS=Rattus norvegicus OX=10116 GN=Adam10 PE=1 SV=2	50160.9	92474.4	69746.1	65294.5	64374	69923.6	68662.3	91727.7	160705	76727.6	122488	150048	87059.1	114793	1.67184	0.0218651
Q2YDU8	3	3	146.53	0.00857865	0.0929059	1.66883	Protein spinster homolog 1 OS=Rattus norvegicus OX=10116 GN=Spns1 PE=2 SV=2	100997	91809.5	91251.2	82156.4	85435.1	98238.4	91647.9	98291.8	108923	150101	187373	243199	129780	152945	1.66883	0.039534
Q499P8	3	3	180	0.0180507	0.111939	1.66077	RUS1 family protein C16orf58 homolog OS=Rattus norvegicus OX=10116 PE=2 SV=1	40495.7	44432	37801.9	33972.6	40018.4	43129.9	39975.1	40286.8	43107.7	59003	92804.8	100827	62307.6	66389.4	1.66077	0.049988
P41350;P51638	4	4	270.16	0.0104093	0.101311	1.65098	Caveolin-1 OS=Rattus norvegicus OX=10116 GN=Cav1 PE=1 SV=3	280161	376599	371421	472286	388851	397893	381201	449403	408143	958491	778489	615566	566042	629356	1.65098	0.031752
Q498R3	6	6	316.16	0.0117101	0.104567	1.62731	DnaJ homolog subfamily C member 10 OS=Rattus norvegicus OX=10116 GN=Dnajc10 PE=2 SV=2	49257.8	88478.5	63113.4	75638	69307	98054.9	73974.9	73897.2	89829.3	156023	128662	139585	134284	120380	1.62731	0.0141377
P50408	4	4	218.86	0.00539946	0.0836192	1.62345	V-type proton ATPase subunit F OS=Rattus norvegicus OX=10116 GN=Atp6v1f PE=1 SV=1	93425.7	90359.4	103395	72071.6	93184.7	91035.7	90578.6	105927	96088.6	140897	201079	179724	158583	147050	1.62345	0.0188298
P51650	7	7	360.34	0.0061521	0.0866724	1.62215	Succinate-semialdehyde dehydrogenase, mitochondrial OS=Rattus norvegicus OX=10116 GN=Aldh5a1 PE=1 SV=2	291999	211350	181155	160465	149892	235617	205080	230813	392498	256274	339332	361277	415825	332670	1.62215	0.00752894
Q07266	15	15	1184.35	0.0174059	0.111528	1.61841	Drebrin OS=Rattus norvegicus OX=10116 GN=Dbn1 PE=1 SV=3	2.39683e+06	1.82469e+06	1.68431e+06	1.17862e+06	1.24862e+06	1.23517e+06	1.59471e+06	1.97387e+06	1.64461e+06	2.21012e+06	3.24473e+06	2.88395e+06	3.52803e+06	2.58088e+06	1.61841	0.0248995
Q9JJW3	3	3	243.54	0.00413176	0.0762349	1.61737	Up-regulated during skeletal muscle growth protein 5 OS=Rattus norvegicus OX=10116 GN=Usmg5 PE=1 SV=1	689232	837715	1.00083e+06	869235	934531	975891	884573	1.07208e+06	976386	1.49832e+06	1.7365e+06	1.96192e+06	1.33887e+06	1.43068e+06	1.61737	0.015507
D3Z8L7	5	5	229.7	0.0372309	0.136228	1.60316	Ras-related protein R-Ras OS=Rattus norvegicus OX=10116 GN=Rras PE=1 SV=1	125943	169632	123769	135863	125349	152139	138783	114781	139791	291924	270660	294185	223608	222491	1.60316	0.0468254
P42667	4	4	242.55	0.00325652	0.0687708	1.60085	Signal peptidase complex catalytic subunit SEC11A OS=Rattus norvegicus OX=10116 GN=Sec11a PE=2 SV=1	166066	209819	240730	259465	250678	248238	229166	289239	312615	546416	380599	373602	298688	366860	1.60085	0.0152376
P29419	3	2	201.54	0.0097827	0.100831	1.59839	ATP synthase subunit e, mitochondrial OS=Rattus norvegicus OX=10116 GN=Atp5me PE=1 SV=3	330027	363798	554317	583767	538093	606448	496075	675842	673495	962086	880409	1.02658e+06	539110	792921	1.59839	0.01141
Q4FZT0	5	5	352.96	0.00803226	0.0920915	1.59695	Stomatin-like protein 2, mitochondrial OS=Rattus norvegicus OX=10116 GN=Stoml2 PE=1 SV=1	269587	348609	225554	280928	236561	279561	273467	264202	330732	558897	518408	485435	462594	436712	1.59695	0.0156369
P62628	2	2	99.8	0.0126731	0.107354	1.59373	Dynein light chain roadblock-type 1 OS=Rattus norvegicus OX=10116 GN=Dynlrb1 PE=1 SV=3	232201	156829	191272	148480	213056	176664	186417	262515	196348	499214	292721	261853	269933	297097	1.59373	0.0476596
P15650	16	16	909.22	0.00620527	0.0866724	1.58505	Long-chain specific acyl-CoA dehydrogenase, mitochondrial OS=Rattus norvegicus OX=10116 GN=Acadl PE=1 SV=1	706731	1.17432e+06	973036	1.04835e+06	1.04034e+06	1.08799e+06	1.00513e+06	1.09264e+06	1.92068e+06	1.44034e+06	1.85997e+06	2.03383e+06	1.21157e+06	1.59317e+06	1.58505	0.013306
Q5XIP6	2	2	48.52	0.00801994	0.0920915	1.58494	Flap endonuclease 1 OS=Rattus norvegicus OX=10116 GN=Fen1 PE=2 SV=1	27193.3	15372.5	15813.5	22840.4	26125.9	20273.7	21269.9	28275.7	22545.1	32793.4	35049.2	39808.9	43796.6	33711.5	1.58494	0.00955782
Q920Q0	4	4	286.77	0.00506537	0.0822611	1.58047	Paralemmin-1 OS=Rattus norvegicus OX=10116 GN=Palm PE=1 SV=1	84170.1	113691	105412	83036.4	74725.7	107263	94716.4	118356	105796	131088	192549	159459	190933	149697	1.58047	0.0131104
A0A0G2K2P5	30	29	1595.45	0.0184581	0.112311	1.57436	Tight junction protein ZO-1 OS=Rattus norvegicus OX=10116 GN=Tjp1 PE=1 SV=1	528065	274685	421289	335377	339398	404535	383891	511064	366178	573359	891002	732367	552333	604384	1.57436	0.0317596
Q7TP48	4	2	240.34	0.0242307	0.123175	1.57151	Adipocyte plasma membrane-associated protein OS=Rattus norvegicus OX=10116 GN=Apmap PE=2 SV=2	104124	159909	113763	151997	118064	159949	134634	167830	232624	113618	205205	263870	286333	211580	1.57151	0.0305947
P56574	25	23	1522.55	0.0336823	0.134726	1.56666	Isocitrate dehydrogenase [NADP], mitochondrial OS=Rattus norvegicus OX=10116 GN=Idh2 PE=1 SV=2	1.635e+06	1.87557e+06	1.38297e+06	1.50043e+06	1.70707e+06	1.89767e+06	1.66645e+06	1.3715e+06	1.78324e+06	2.64013e+06	3.44067e+06	3.50298e+06	2.92603e+06	2.61076e+06	1.56666	0.0447846
Q5XI43	2	2	108.21	0.0457304	0.144765	1.56603	Matrix remodeling-associated protein 8 OS=Rattus norvegicus OX=10116 GN=Mxra8 PE=1 SV=1	69388.2	75670.7	95831.1	108630	102644	72057.9	87370.4	145795	141329	209137	116655	143747	64285.9	136825	1.56603	0.0497719
Q6AY20	3	3	249.37	0.000180378	0.0318905	1.56478	Cation-dependent mannose-6-phosphate receptor OS=Rattus norvegicus OX=10116 GN=M6pr PE=1 SV=1	527981	526213	491222	460293	470984	493305	495000	571902	769960	919078	851708	854769	679972	774565	1.56478	0.00270487
P63095;Q63803;P38406	13	12	636.63	0.00528635	0.083164	1.56435	Guanine nucleotide-binding protein G(s) subunit alpha isoforms short OS=Rattus norvegicus OX=10116 GN=Gnas PE=1 SV=1	429885	712553	637327	737688	626920	732506	646146	733598	813821	951193	1.23712e+06	1.30611e+06	1.02294e+06	1.0108e+06	1.56435	0.00901811
Q9Z1M9	14	12	545.51	0.000839076	0.0477431	1.55801	Structural maintenance of chromosomes protein 1A OS=Rattus norvegicus OX=10116 GN=Smc1a PE=1 SV=1	215694	217895	230676	251869	223241	244286	230610	276364	275886	343014	455051	378680	426764	359293	1.55801	0.00785106
Q6Q7Y5	5	4	305.25	0.00234401	0.0625569	1.55241	Guanine nucleotide-binding protein subunit alpha-13 OS=Rattus norvegicus OX=10116 GN=Gna13 PE=1 SV=1	263291	255062	315744	278317	268305	296802	279587	339920	355739	392006	547804	598009	370714	434032	1.55241	0.01763
Q75Q41	3	3	352.08	0.00887111	0.0947008	1.54352	Mitochondrial import receptor subunit TOM22 homolog OS=Rattus norvegicus OX=10116 GN=Tomm22 PE=1 SV=1	516973	647121	577791	550932	423893	607552	554044	578923	949670	892944	1.17635e+06	919038	614151	855180	1.54352	0.0201822
Q5M843	3	3	144.98	0.000506929	0.0477431	1.5421	2-oxoglutarate and iron-dependent oxygenase domain-containing protein 3 OS=Rattus norvegicus OX=10116 GN=Ogfod3 PE=2 SV=1	26491.1	38426.2	42895.4	44450.5	34896.2	41808.6	38161.4	56677.6	51081.4	59093.6	68464.7	61127.7	56646.3	58848.5	1.5421	0.000202403
F1LP90	5	3	151.52	0.0193182	0.113576	1.53721	Misshapen-like kinase 1 OS=Rattus norvegicus OX=10116 GN=Mink1 PE=1 SV=2	80488.1	70096.6	57168.3	71556.3	76639.1	86371.3	73720	78982.8	108789	171279	72672.8	123857	124357	113323	1.53721	0.0419743
Q6AXT0	3	3	134.17	0.0131112	0.107354	1.52966	39S ribosomal protein L37, mitochondrial OS=Rattus norvegicus OX=10116 GN=Mrpl37 PE=2 SV=1	35266.7	46018.6	34755.3	36161.6	37323.5	51361.4	40147.9	39591.1	50631.8	51506.3	70044.7	70432.6	86268.6	61412.5	1.52966	0.0273677
Q642G4	6	6	393.45	0.0311361	0.132471	1.52326	Peroxisomal membrane protein PEX14 OS=Rattus norvegicus OX=10116 GN=Pex14 PE=1 SV=1	127529	149502	111111	96663.3	92363.8	92649.5	111636	113427	104491	178078	217683	231420	175210	170052	1.52326	0.0411323
O35094	5	5	338.11	0.00659499	0.0887963	1.52121	Mitochondrial import inner membrane translocase subunit TIM44 OS=Rattus norvegicus OX=10116 GN=Timm44 PE=1 SV=1	109541	158120	135655	171239	161466	208546	157428	173792	205305	269653	310594	220915	256625	239481	1.52121	0.00837842
Q6AYK6	8	8	306.43	0.0289728	0.130818	1.51714	Calcyclin-binding protein OS=Rattus norvegicus OX=10116 GN=Cacybp PE=1 SV=1	123001	198783	187314	217066	216142	198268	190096	230369	171582	360906	285696	411684	270169	288401	1.51714	0.0390777
Q7TPJ0	3	3	104.95	0.0179098	0.111528	1.51623	Translocon-associated protein subunit alpha OS=Rattus norvegicus OX=10116 GN=Ssr1 PE=1 SV=1	942272	1.04181e+06	1.17872e+06	1.17642e+06	1.43035e+06	1.44197e+06	1.20192e+06	1.23857e+06	1.56376e+06	1.29057e+06	2.27064e+06	2.24376e+06	2.32701e+06	1.82239e+06	1.51623	0.0306826
P11030	9	9	741.67	0.017496	0.111528	1.51355	Acyl-CoA-binding protein OS=Rattus norvegicus OX=10116 GN=Dbi PE=1 SV=3	5.00801e+06	3.20033e+06	3.24934e+06	3.22124e+06	5.10557e+06	2.56287e+06	3.72456e+06	4.61294e+06	3.67349e+06	6.40013e+06	6.02802e+06	6.66409e+06	6.44512e+06	5.6373e+06	1.51355	0.0159586
Q4KM74	10	10	890.15	0.0189977	0.113118	1.50339	Vesicle-trafficking protein SEC22b OS=Rattus norvegicus OX=10116 GN=Sec22b PE=1 SV=3	751638	919411	741686	744593	818205	859035	805761	679346	958779	1.35257e+06	1.37556e+06	1.28507e+06	1.61692e+06	1.21137e+06	1.50339	0.030718
P62260	25	20	1351.13	0.019467	0.113576	1.48215	14-3-3 protein epsilon OS=Rattus norvegicus OX=10116 GN=Ywhae PE=1 SV=1	1.3042e+07	1.0505e+07	9.10032e+06	8.19015e+06	8.75008e+06	8.82572e+06	9.73554e+06	7.0207e+06	1.16517e+07	5.21883e+06	4.45807e+06	5.12956e+06	5.93225e+06	6.56851e+06	0.674694	0.0384503
Q63028	15	14	1054.86	0.0331318	0.134555	1.56625	Alpha-adducin OS=Rattus norvegicus OX=10116 GN=Add1 PE=1 SV=2	1.03088e+06	1.35855e+06	1.51499e+06	991542	971406	1.04065e+06	1.15134e+06	1.34657e+06	792508	413218	427332	445391	985529	735091	0.638468	0.0497073
Q6MG06	5	5	236.75	0.0223688	0.118509	1.62207	Guanine nucleotide-binding protein-like 1 OS=Rattus norvegicus OX=10116 GN=Gnl1 PE=1 SV=1	231007	103567	130584	112783	135119	111553	137435	141010	80425	80001.6	91727.9	63232.9	51971.5	84728.2	0.616495	0.0497911
P61983	11	4	485.54	0.0286303	0.130453	1.63732	14-3-3 protein gamma OS=Rattus norvegicus OX=10116 GN=Ywhag PE=1 SV=2	7.64691e+06	7.62448e+06	7.70319e+06	4.37699e+06	8.03471e+06	5.89203e+06	6.87972e+06	4.89569e+06	8.13966e+06	2.96502e+06	1.8573e+06	3.31988e+06	4.03336e+06	4.20182e+06	0.610754	0.0343851
P21139	4	4	161.74	0.0103179	0.101311	1.6874	Alpha-mannosidase 2C1 OS=Rattus norvegicus OX=10116 GN=Man2c1 PE=1 SV=1	54281.9	33643.6	39588.5	36211.8	36024.8	37060.6	39468.5	42108.7	26951.2	21465.9	12047.5	17054.9	20712.6	23390.1	0.592627	0.0132638
Q566Q8	2	2	133.33	0.022366	0.118509	1.70341	UPF0696 protein C11orf68 homolog OS=Rattus norvegicus OX=10116 GN=Bles03 PE=1 SV=1	226783	110752	161655	141841	165962	111571	153094	165685	92529.9	49575.9	109682	70105.2	51670.6	89874.8	0.587057	0.0305769
P70645	7	7	550.6	0.00397326	0.0750871	1.7484	Bleomycin hydrolase OS=Rattus norvegicus OX=10116 GN=Blmh PE=1 SV=1	1.25365e+06	824293	731546	812231	800326	675581	849605	701512	587798	310008	479257	498296	338734	485934	0.571953	0.00650204
O88453	11	10	743.8	0.0132617	0.107354	1.77092	Scaffold attachment factor B1 OS=Rattus norvegicus OX=10116 GN=Safb PE=1 SV=2	1.0344e+06	1.19598e+06	1.09193e+06	1.10496e+06	1.12996e+06	1.54009e+06	1.18289e+06	952108	1.26674e+06	281107	534361	521418	451966	667950	0.564679	0.0169695
Q9WU74	2	2	53.15	0.0263527	0.126907	1.77904	Lipolysis-stimulated lipoprotein receptor OS=Rattus norvegicus OX=10116 GN=Lsr PE=1 SV=1	65246.5	26675.1	70631.6	67111.2	58592.4	47820.3	56012.9	59959.2	21892.4	39458.2	24954.6	25629.6	17014.8	31484.8	0.5621	0.0251917
