# Supplementary material for: Integrated Systems Analysis of Mixed Neuroglial Cultures Proteome Post Oxycodone Exposure
Source: Int J Mol Sci. 2021 Jun 15;22(12):6421. doi: 10.3390/ijms22126421 (PMC8232620; doi:10.3390/ijms22126421)
Supplement: Supplementary file 1 [file ijms-22-06421-s001.zip › Supplementary files/Supp Table 6.xlsx]

## Sheet: Betweeness of Key proteins 
Id	Label	Degree	Betweenness
2778	GNAS	33	2361.58
223	ALDH9A1	26	1792.5
7915	ALDH5A1	17	2136
375790	AGRN	5	330
3672	ITGA1	4	1805.25
3709	ITPR2	4	249
C00305	Magnesium	3	941.83
C00044	Guanosine triphosphate	3	93.58
C00035	Guanosine diphosphate	3	93.58
10672	GNA13	3	84.33
6237	RRAS	3	62.33
C00008	ADP	2	882
C00116	Glycerol	2	882
C00002	Adenosine triphosphate	2	825
C00469	Ethanol	2	400
	Fructosamine	2	324
C00026	Oxoglutaric acid	2	234
C00004	NADH	2	234
C00006	NADP	2	234
C00042	Succinic acid	2	234
C00084	Acetaldehyde	2	234
C00334	Gamma-Aminobutyric acid	2	234
C00607	Chondroitin sulfate	1	0
C00245	Taurine	1	0
C00037	Glycine	1	0
C00007	Oxygen	1	0
C00134	Putrescine	1	0
C00695	Cholic acid	1	0
C00011	Carbon dioxide	1	0
C00025	L-Glutamic acid	1	0
C00780	Serotonin	1	0
C03758	Dopamine	1	0
C00575	Cyclic AMP	1	0
C01074	N-Acetylgalactosamine	1	0
C00576	Betaine aldehyde	1	0
C00696	Prostaglandin D2	1	0
C00584	Prostaglandin E2	1	0
C02198	Thromboxane A2	1	0
C00077	Ornithine	1	0
C00258	Glyceric acid	1	0
C07185	Valproic acid	1	0
C06809	Acetylcysteine	1	0
C00212	Adenosine	1	0
C04483	Deoxycholic acid	1	0
C07481	Caffeine	1	0
C02452	Perillyl alcohol	1	0
C11924	Perillic acid	1	0
C00745	L(-)-Nicotine	1	0
C01272	Inositol 1,3,4,5-tetraphosphate	1	0
C01996	Acetylcholine	1	0
C01245	Inositol 1,4,5-trisphosphate	1	0
C06423	Caprylic acid	1	0
C00232	Succinic acid semialdehyde	1	0
C10443	Curcumin	1	0
C00984	D-Galactose	1	0
C03582	Resveratrol	1	0
C00067	Formaldehyde	1	0
C00547	Norepinephrine	1	0
C00388	Histamine	1	0
C00791	Creatinine	1	0
C00430	5-Aminolevulinic acid	1	0
C06002	(S)-Methylmalonic acid semialdehyde	1	0
C01312	Prostaglandin I2	1	0
C00633	4-Hydroxybenzaldehyde	1	0
C05635	5-Hydroxyindoleacetic acid	1	0
C00884	Homocarnosine	1	0
C00099	Beta-Alanine	1	0
C00410	Progesterone	1	0
C00250	Pyridoxal	1	0
C00788	Epinephrine	1	0
C00581	Guanidoacetic acid	1	0
C00555	4-Aminobutyraldehyde	1	0
C05665	3-Aminopropionaldehyde	1	0
C00637	Indoleacetaldehyde	1	0
C02135	Angiotensin II	1	0
C01545	Octanal	1	0
C04043	3,4-Dihydroxyphenylacetaldehyde	1	0
C05332	Phenylethylamine	1	0
C03139	Guanidinosuccinic acid	1	0
C05130	Imidazole-4-acetaldehyde	1	0
C05634	5-Hydroxyindoleacetaldehyde	1	0
C02294	Methylguanidine	1	0
C05936	N4-Acetylaminobutanal	1	0
C03771	2-Oxoarginine	1	0
C01259	3-Hydroxy-N6,N6,N6-trimethyl-L-lysine	1	0
C01149	4-Trimethylammoniobutanal	1	0
