# Supplementary material for: Integrated Systems Analysis of Mixed Neuroglial Cultures Proteome Post Oxycodone Exposure
Source: Int J Mol Sci. 2021 Jun 15;22(12):6421. doi: 10.3390/ijms22126421 (PMC8232620; doi:10.3390/ijms22126421)
Supplement: Supplementary file 1 [file ijms-22-06421-s001.zip › Supplementary files/Supp Table 4.xlsx]

## Sheet: IPA canonical changed pathways
© 2000-2020 QIAGEN. All rights reserved.
Ingenuity Canonical Pathways	-log(p-value)	Ratio	z-score	Molecules
Ephrin Receptor Signaling	4.72	0.0476	2.646	ADAM10,GNA13,GNAI2,GNAI3,GNAS,ITGA1,ITGB1,MAP2K1,RRAS
Semaphorin Neuronal Repulsive Signaling Pathway	3.94	0.0504	-1.134	CD44,ERBB2,ITGA1,ITGB1,MAP2K1,Ppp1r12a,RRAS
Synaptic Long Term Depression	3.13	0.037	2.646	GNA13,GNAI2,GNAI3,GNAS,ITPR2,MAP2K1,RRAS
CDK5 Signaling	2.79	0.0463	2	GNAS,ITGB1,MAP2K1,NTRK2,RRAS
Agrin Interactions at Neuromuscular Junction	2.65	0.0571	2	AGRN,ERBB2,ITGB1,RRAS
Ephrin B Signaling	2.61	0.0556	2	GNA13,GNAI2,GNAI3,GNAS
GNRH Signaling	2.61	0.0347	2.449	GNAI2,GNAI3,GNAS,ITPR2,MAP2K1,RRAS
Endocannabinoid Developing Neuron Pathway	1.89	0.0348	2	GNAI2,GNAI3,MAP2K1,RRAS
Opioid Signaling Pathway	1.87	0.0243	2.449	GNAI2,GNAI3,GNAS,ITPR2,MAP2K1,RRAS
Cholecystokinin/Gastrin-mediated Signaling	1.84	0.0336	2	GNA13,ITPR2,MAP2K1,RRAS
CREB Signaling in Neurons	1.01	0.0134	1.134	GNA13,GNAI2,GNAI3,GNAS,ITPR2,MAP2K1,NTRK2,RRAS
Synaptogenesis Signaling Pathway	1	0.016	2	APOE,DNAJC5,NTRK2,RAB5A,RRAS
GPCR-Mediated Integration of Enteroendocrine Signaling Exemplified by an L Cell	2.59	0.0548	0	GNAI2,GNAI3,GNAS,ITPR2
GPCR-Mediated Nutrient Sensing in Enteroendocrine Cells	1.93	0.0357	0	GNAI2,GNAI3,GNAS,ITPR2
Dopamine-DARPP32 Feedback in cAMP Signaling	1.4	0.0245	0	GNAI2,GNAI3,GNAS,ITPR2
Axonal Guidance Signaling	3.26	0.0243	#NUM!	ADAM10,ERBB2,GNA13,GNAI2,GNAI3,GNAS,ITGA1,ITGB1,MAP2K1,NTRK2,RRAS,RTN4
Neuregulin Signaling	2.84	0.0476	#NUM!	ERBB2,ITGA1,ITGB1,MAP2K1,RRAS
ErbB2-ErbB3 Signaling	1.84	0.0462	#NUM!	ERBB2,MAP2K1,RRAS
Melatonin Signaling	1.72	0.0417	#NUM!	GNAI2,GNAI3,MAP2K1
GDNF Family Ligand-Receptor Interactions	1.66	0.0395	#NUM!	ITPR2,MAP2K1,RRAS
Neurotrophin/TRK Signaling	1.66	0.0395	#NUM!	MAP2K1,NTRK2,RRAS
ErbB Signaling	1.42	0.0319	#NUM!	ERBB2,MAP2K1,RRAS
GABA Receptor Signaling	1.41	0.0316	#NUM!	ALDH5A1,ALDH9A1,GNAS
Regulation of Actin-based Motility by Rho	1.33	0.0291	#NUM!	ITGA1,ITGB1,Ppp1r12a
