# Supplementary material for: Integrated Systems Analysis of Mixed Neuroglial Cultures Proteome Post Oxycodone Exposure
Source: Int J Mol Sci. 2021 Jun 15;22(12):6421. doi: 10.3390/ijms22126421 (PMC8232620; doi:10.3390/ijms22126421)
Supplement: Supplementary file 1 [file ijms-22-06421-s001.zip › Supplementary files/Supp Table 5.xlsx]

## Sheet: IPA functions
© 2000-2020 QIAGEN. All rights reserved. USE OF THIS CONTENT IS SUBJECT TO THE TERMS OF YOUR IPA END USER LICENSE AGREEMENT
From Molecule(s)	Relationship Type	To Molecule(s)	Catalyst(s)
ADAM10	causation	Morphology of nervous system
ADAM10	causation	Quantity of neurons
AGRN	causation	Abnormal morphology of nervous system
AGRN	causation	Morphology of nervous system
AGRN	causation	Quantity of neurons
APOE	causation	Abnormal morphology of central nervous system
APOE	causation	Abnormal morphology of nervous system
APOE	causation	Morphology of brain
APOE	causation	Morphology of central nervous system
APOE	causation	Morphology of nervous system
APOE	causation	Myelination
APOE	causation	Quantity of neurons
AQP4	causation	Morphology of central nervous system
AQP4	causation	Morphology of nervous system
ATRN	causation	Morphology of central nervous system
ATRN	causation	Morphology of nervous system
ATRN	causation	Myelination
CADM4	causation	Myelination
CAV1	causation	Abnormal morphology of central nervous system
CAV1	causation	Abnormal morphology of nervous system
CAV1	causation	Morphology of brain
CAV1	causation	Morphology of central nervous system
CAV1	causation	Morphology of nervous system
CD9	causation	Morphology of nervous system
CNP	causation	Morphology of nervous system
COQ9	causation	Abnormal morphology of nervous system
COQ9	causation	Morphology of nervous system
DBN1	causation	Abnormal morphology of central nervous system
DBN1	causation	Abnormal morphology of nervous system
DBN1	causation	Morphology of brain
DBN1	causation	Morphology of central nervous system
DBN1	causation	Morphology of nervous system
DHCR7	causation	Morphology of brain
DHCR7	causation	Morphology of central nervous system
DHCR7	causation	Morphology of nervous system
DNAJC5	causation	Abnormal morphology of nervous system
DNAJC5	causation	Morphology of nervous system
ERBB2	causation	Abnormal morphology of central nervous system
ERBB2	causation	Abnormal morphology of nervous system
ERBB2	causation	Morphology of brain
ERBB2	causation	Morphology of central nervous system
ERBB2	causation	Morphology of nervous system
ERBB2	causation	Myelination
ERBB2	causation	Quantity of neurons
GNA13	causation	Morphology of nervous system
GNAI2	causation	Quantity of neurons
GNAS	causation	Abnormal morphology of central nervous system
GNAS	causation	Abnormal morphology of nervous system
GNAS	causation	Morphology of brain
GNAS	causation	Morphology of central nervous system
GNAS	causation	Morphology of nervous system
GNAS	causation	Quantity of neurons
HSPA5	causation	Abnormal morphology of central nervous system
HSPA5	causation	Abnormal morphology of nervous system
HSPA5	causation	Morphology of central nervous system
HSPA5	causation	Morphology of nervous system
ITGB1	causation	Abnormal morphology of nervous system
ITGB1	causation	Morphology of brain
ITGB1	causation	Morphology of central nervous system
ITGB1	causation	Morphology of nervous system
KHDRBS1	causation	Quantity of neurons
KIDINS220	causation	Abnormal morphology of central nervous system
KIDINS220	causation	Abnormal morphology of nervous system
KIDINS220	causation	Morphology of brain
KIDINS220	causation	Morphology of central nervous system
KIDINS220	causation	Morphology of nervous system
KIDINS220	causation	Quantity of neurons
LRP2	causation	Abnormal morphology of central nervous system
LRP2	causation	Abnormal morphology of nervous system
LRP2	causation	Morphology of brain
LRP2	causation	Morphology of central nervous system
LRP2	causation	Morphology of nervous system
LRPAP1	causation	Abnormal morphology of nervous system
LRPAP1	causation	Morphology of nervous system
LRPAP1	causation	Quantity of neurons
MAN2C1	causation	Abnormal morphology of central nervous system
MAN2C1	causation	Abnormal morphology of nervous system
MAN2C1	causation	Morphology of brain
MAN2C1	causation	Morphology of central nervous system
MAN2C1	causation	Morphology of nervous system
MAP2K1	causation	Morphology of nervous system
MAP2K1	causation	Myelination
MFGE8	causation	Abnormal morphology of nervous system
MFGE8	causation	Morphology of nervous system
NDUFS4	causation	Abnormal morphology of central nervous system
NDUFS4	causation	Abnormal morphology of nervous system
NDUFS4	causation	Morphology of brain
NDUFS4	causation	Morphology of central nervous system
NDUFS4	causation	Morphology of nervous system
NTRK2	causation	Abnormal morphology of central nervous system
NTRK2	causation	Abnormal morphology of nervous system
NTRK2	causation	Morphology of brain
NTRK2	causation	Morphology of central nervous system
NTRK2	causation	Morphology of nervous system
NTRK2	causation	Myelination
NTRK2	causation	Quantity of neurons
PITPNA	causation	Abnormal morphology of central nervous system
PITPNA	causation	Abnormal morphology of nervous system
PITPNA	causation	Morphology of brain
PITPNA	causation	Morphology of central nervous system
PITPNA	causation	Morphology of nervous system
PTPRZ1	causation	Abnormal morphology of central nervous system
PTPRZ1	causation	Abnormal morphology of nervous system
PTPRZ1	causation	Morphology of central nervous system
PTPRZ1	causation	Morphology of nervous system
PTPRZ1	causation	Myelination
PTPRZ1	causation	Quantity of neurons
RTN4	causation	Morphology of nervous system
RTN4	causation	Myelination
SIRT2	causation	Myelination
SLC1A3	causation	Abnormal morphology of central nervous system
SLC1A3	causation	Abnormal morphology of nervous system
SLC1A3	causation	Morphology of brain
SLC1A3	causation	Morphology of central nervous system
SLC1A3	causation	Morphology of nervous system
SLC1A3	causation	Quantity of neurons
SORT1	causation	Abnormal morphology of nervous system
SORT1	causation	Morphology of nervous system
STON2	causation	Abnormal morphology of nervous system
STON2	causation	Morphology of nervous system
STON2	causation	Quantity of neurons
VIM	causation	Abnormal morphology of nervous system
VIM	causation	Morphology of brain
VIM	causation	Morphology of central nervous system
VIM	causation	Morphology of nervous system
