# Supplementary material for: Integrated Systems Analysis of Mixed Neuroglial Cultures Proteome Post Oxycodone Exposure
Source: Int J Mol Sci. 2021 Jun 15;22(12):6421. doi: 10.3390/ijms22126421 (PMC8232620; doi:10.3390/ijms22126421)
Supplement: Supplementary file 1 [file ijms-22-06421-s001.zip › Supplementary files/Supp Table 2.xlsx]

## Sheet: clueGO molecular functions
clueGO Molecular Functions
% Associated Genes	% Common Gene	%Genes Cluster #	All Associated Genes	Associated Genes Found	CEREBRAL_DOWNSTRAM_INFO	CEREBRAL_DOWNSTRAM_INFO_ALL	CEREBRAL_LOCALIZATION_INFO	CEREBRAL_LOCALIZATION_INFO_ALL	Cluster	Common Genes	ENSEMBL_GENE_ID	GeneType	GOGroups	GOID	GOLevels	GOTerm	Group PValue	Group PValue Corrected with Bonferroni step down	Input Gene ID	name	Nr. Genes	Ontology Source	OverViewTerm	selected	shared name	Term PValue	Term PValue Corrected with Bonferroni step down	UniProtKB_AC	UNIQUE_ID
9.375			[ADRB2, AGER, APBB1, APOA1, APOE, ATP1A3, BACE1, CD36, CD74, CHRFAM7A, CHRNA7, CLSTN1, CLU, COL25A1, CRYAB, CST3, FCGR2B, FPR2, FZD4, FZD5, GSAP, INSR, ITM2B, ITM2C, LDLRAP1, LILRB2, PRNP, RNU6-664P, SORL1, TGFB2, TLR2, TREM2]	[APOE, ITM2B, ITM2C]									[Group00]	GO:0001540	[4]	amyloid-beta binding	{Group00=0.00571039798239681}	{Group00=0.051393581841571286}		amyloid-beta%20binding	3	GO_MolecularFunction-EBI-UniProt-GOA-ACAP-ARAP_08.05.2020_00h00	TRUE	FALSE	amyloid-beta%20binding	0.0057104	0.0799456		GO:0001540
4.20168			[ACTN4, AGAP2, AKR1B10, ANXA6, ARF4, ARHGDIB, ARHGEF7, ARL1, ARL2, ARL3, ARL4A, ARL8A, ARL8B, BCL11B, CCDC88A, CDA, CDC42, CLN5, CSNK1A1, DIRAS1, DIRAS2, DYNC1LI1, EIF2B2, EPHA4, GBP1, GCH1, GEM, GIMAP7, GLUD1, GLUD2, GNAI3, GPSM1, GTPBP4, HRAS, INSR, ITGB1BP1, LRRK2, LSG1, MET, MFHAS1, MIEF1, MMAA, MX2, NME1, NME2, NMUR2, NOA1, NUDT16, OARD1, PCK1, PNP, PPY, RAB10, RAB11B, RAB12, RAB13, RAB14, R…	[GNAI3, RAB14, RAB5A, RAB6A, RRAS]									[Group11]	GO:0001882	[3]	nucleoside binding	{Group11=0.015289786104137403}	{Group11=0.06115914441654961}		nucleoside%20binding	5	GO_MolecularFunction-EBI-UniProt-GOA-ACAP-ARAP_08.05.2020_00h00	FALSE	FALSE	nucleoside%20binding	0.0118037	0.106233		GO:0001882
4.34783			[AGAP2, AKR1B10, ANXA6, ARF4, ARHGDIB, ARHGEF7, ARL1, ARL2, ARL3, ARL4A, ARL8A, ARL8B, BCL11B, CCDC88A, CDC42, CLN5, CSNK1A1, DIRAS1, DIRAS2, DYNC1LI1, EIF2B2, EPHA4, GBP1, GCH1, GEM, GIMAP7, GLUD1, GLUD2, GNAI3, GPSM1, GTPBP4, HRAS, INSR, ITGB1BP1, LRRK2, LSG1, MET, MFHAS1, MIEF1, MMAA, MX2, NME1, NME2, NMUR2, NOA1, NUDT16, OARD1, PCK1, RAB10, RAB11B, RAB12, RAB13, RAB14, RAB17, RAB18, RAB1B, RA…	[GNAI3, RAB14, RAB5A, RAB6A, RRAS]									[Group11]	GO:0001883	[4]	purine nucleoside binding	{Group11=0.015289786104137403}	{Group11=0.06115914441654961}		purine%20nucleoside%20binding	5	GO_MolecularFunction-EBI-UniProt-GOA-ACAP-ARAP_08.05.2020_00h00	FALSE	FALSE	purine%20nucleoside%20binding	0.0102831	0.113114		GO:0001883
6.97674			[ACHE, ADAM9, AEBP1, ANTXR1, C1QTNF1, CCBE1, CHADL, COCH, COL6A1, COL6A2, COMP, CTSB, CTSK, CTSL, CTSS, DDR1, DDR2, GTPBP4, ITGA1, ITGA10, ITGA11, ITGA2, ITGB1, LACRT, LOX, LRRC15, LUM, MMP12, MMP13, MRC2, NID1, PAK1, PCOLCE, PCOLCE2, PDGFA, PDGFB, PKN1, PODN, SPARC, TGFBI, THBS1, USH2A, VWF]	[ITGA1, ITGB1, SPARC]									[Group05]	GO:0005518	[3]	collagen binding	{Group05=0.012969585637403724}	{Group05=0.06484792818701862}		collagen%20binding	3	GO_MolecularFunction-EBI-UniProt-GOA-ACAP-ARAP_08.05.2020_00h00	TRUE	FALSE	collagen%20binding	0.0129696	0.0778175		GO:0005518
4.16667			[ADRB2, AKAP9, ARPP19, BCL2, CACNG4, CACNG6, CACNG7, CALM1, CALM2, CAMK2D, CAV1, CAV3, CFTR, CHRFAM7A, CHRNA7, COMMD1, DLG1, DPP6, ENSA, FGF13, FKBP1B, FLNA, GPD1L, ITPR1, KCNAB1, KCNAB2, KCNE1, KCNE2, KCNE3, KCNE5, KCNIP1, KCNIP2, KCNS1, LRRC26, LRRC38, LRRC52, LRRC55, NEDD4, NEDD4L, PCSK9, PHPT1, PRKG1, PTPN3, RANGRF, RSC1A1, SCN1B, SCN2B, SCN3B, SCN4B, SGK2, SGK3, SLC5A3, SLC9A3R1, SNF8, SNTA1…	[ARPP19, CAV1, VAMP8]									[Group09]	GO:0016247	[2, 3]	channel regulator activity	{Group09=0.04941746428586727}	{Group09=0.04941746428586727}		channel%20regulator%20activity	3	GO_MolecularFunction-EBI-UniProt-GOA-ACAP-ARAP_08.05.2020_00h00	TRUE	FALSE	channel%20regulator%20activity	0.0494175	0.0494175		GO:0016247
10.3448			[ADH4, ADH5, ADH7, AKR1B1, AKR1B10, AKR1C3, AKR1C4, ALDH18A1, ALDH1A1, ALDH1A2, ALDH1A3, ALDH2, ALDH3A1, ALDH3A2, ALDH3B1, ALDH3B2, ALDH4A1, ALDH5A1, ALDH6A1, ALDH8A1, ALDH9A1, DLAT, DLD, FAM3A, FAR1, FAR2, LDHD, PDHB, PDHX]	[ALDH5A1, ALDH9A1, FAR1]									[Group07]	GO:0016620	[4]	oxidoreductase activity, acting on the aldehyde or oxo group of donors, NAD or NADP as acceptor	{Group07=0.007349671947850519}	{Group07=0.05879737558280415}		oxidoreductase%20activity,%20acting%20on%20the%20aldehyde%20or%20oxo%20group%20of%20donors,%20NAD%20or%20NADP%20as%20acceptor	3	GO_MolecularFunction-EBI-UniProt-GOA-ACAP-ARAP_08.05.2020_00h00	TRUE	FALSE	oxidoreductase%20activity,%20acting%20on%20the%20aldehyde%20or%20oxo%20group%20of%20donors,%20NAD%20or%20NADP%20as%20acceptor	0.00431318	0.0646977		GO:0016620
11.4286			[ACAA1, ACAD11, ACAD9, ACADM, ACADS, ACADVL, ACOX1, AKR1C1, AKR1C2, AKR1C3, BLVRA, BLVRB, CRAT, DECR1, DECR2, DHCR24, DHCR7, DPYD, DUS2, FTMT, FXN, HCRT, IVD, LBR, MECR, PECR, PPOX, PTGR2, SDHA, SDHD, SRD5A1, SRD5A2, SRD5A3, TECR, TM7SF2]	[ACAA1, ACADS, DHCR7, SDHA]									[Group06]	GO:0016627	[3]	oxidoreductase activity, acting on the CH-CH group of donors	{Group06=6.537941931352262E-4}	{Group06=0.007191736124487489}		oxidoreductase%20activity,%20acting%20on%20the%20CH-CH%20group%20of%20donors	4	GO_MolecularFunction-EBI-UniProt-GOA-ACAP-ARAP_08.05.2020_00h00	TRUE	FALSE	oxidoreductase%20activity,%20acting%20on%20the%20CH-CH%20group%20of%20donors	0.000653794	0.0117683		GO:0016627
7.14286			[ACAA1, CHST1, CHST11, CHST12, CHST13, CHST14, CHST15, CHST2, CHST3, CHST4, CHST5, CHST6, CHST7, CHST8, CHST9, DBI, GAL3ST2, GAL3ST3, GAL3ST4, HS3ST5, HS3ST6, MOCOS, MOCS2, MOCS3, NDST3, NFS1, OXCT1, SLX1A-SULT1A3, SUGCT, SULT1A1, SULT1A2, SULT1A3, SULT1B1, SULT1C2, SULT1C3, SULT1C4, SULT1E1, SULT2A1, SULT2B1, TPST1, TPST2, TSPO]	[ACAA1, DBI, NFS1]									[Group02]	GO:0016782	[3]	transferase activity, transferring sulfur-containing groups	{Group02=0.01216489642994053}	{Group02=0.07298937857964319}		transferase%20activity,%20transferring%20sulfur-containing%20groups	3	GO_MolecularFunction-EBI-UniProt-GOA-ACAP-ARAP_08.05.2020_00h00	TRUE	FALSE	transferase%20activity,%20transferring%20sulfur-containing%20groups	0.0121649	0.0973192		GO:0016782
8.57143			[ADH4, ADH5, ADH7, AKR1B1, AKR1B10, AKR1C3, AKR1C4, ALDH18A1, ALDH1A1, ALDH1A2, ALDH1A3, ALDH2, ALDH3A1, ALDH3A2, ALDH3B1, ALDH3B2, ALDH4A1, ALDH5A1, ALDH6A1, ALDH8A1, ALDH9A1, AOX1, DLAT, DLD, FAM3A, FAR1, FAR2, FMO5, LDHD, OGDH, PDHA1, PDHA2, PDHB, PDHX, SIRT4]	[ALDH5A1, ALDH9A1, FAR1]									[Group07]	GO:0016903	[3]	oxidoreductase activity, acting on the aldehyde or oxo group of donors	{Group07=0.007349671947850519}	{Group07=0.05879737558280415}		oxidoreductase%20activity,%20acting%20on%20the%20aldehyde%20or%20oxo%20group%20of%20donors	3	GO_MolecularFunction-EBI-UniProt-GOA-ACAP-ARAP_08.05.2020_00h00	FALSE	FALSE	oxidoreductase%20activity,%20acting%20on%20the%20aldehyde%20or%20oxo%20group%20of%20donors	0.00734967	0.0955457		GO:0016903
4.09836			[AGAP2, AKR1B10, ANXA6, ARF4, ARHGDIB, ARHGEF7, ARL1, ARL2, ARL3, ARL4A, ARL8A, ARL8B, BCL11B, CCDC88A, CDC42, CLN5, CNGA3, CNGB1, CNGB3, CSNK1A1, DIRAS1, DIRAS2, DYNC1LI1, EIF2B2, EPHA4, GBP1, GCH1, GEM, GIMAP7, GLUD1, GLUD2, GNAI3, GPSM1, GTPBP4, HRAS, INSR, ITGB1BP1, LRRK2, LSG1, MET, MFHAS1, MIEF1, MMAA, MX2, NME1, NME2, NMUR2, NOA1, NUDT16, PCK1, PDE11A, PDE2A, RAB10, RAB11B, RAB12, RAB13, R…	[GNAI3, RAB14, RAB5A, RAB6A, RRAS]									[Group11]	GO:0019001	[5, 6]	guanyl nucleotide binding	{Group11=0.015289786104137403}	{Group11=0.06115914441654961}		guanyl%20nucleotide%20binding	5	GO_MolecularFunction-EBI-UniProt-GOA-ACAP-ARAP_08.05.2020_00h00	FALSE	FALSE	guanyl%20nucleotide%20binding	0.0130399	0.0651994		GO:0019001
7.01754			[ARHGDIB, ARL3, ARL8B, CCDC88A, DYNC1LI1, GBP1, GEM, GNAI3, GPSM1, HRAS, ITGB1BP1, MIEF1, NME2, RAB10, RAB11B, RAB12, RAB14, RAB17, RAB18, RAB21, RAB22A, RAB27A, RAB27B, RAB28, RAB29, RAB2A, RAB31, RAB35, RAB3B, RAB43, RAB4A, RAB5A, RAB5B, RAB5C, RAB7A, RAB8A, RAB8B, RAB9A, RAB9B, RALA, RALB, RAN, RANBP1, RAP1B, RAP2A, RAP2B, RAP2C, RASEF, RGS14, RHEB, RHEBP1, RRAGC, RRAGD, RRAS, SH3BP4, SRP54, T…	[GNAI3, RAB14, RAB5A, RRAS]									[Group11]	GO:0019003	[4, 6, 7, 8]	GDP binding	{Group11=0.015289786104137403}	{Group11=0.06115914441654961}		GDP%20binding	4	GO_MolecularFunction-EBI-UniProt-GOA-ACAP-ARAP_08.05.2020_00h00	TRUE	FALSE	GDP%20binding	0.00406218	0.0649949		GO:0019003
6.31579			[AKAP13, AMFR, ANK1, ARPC4, ARPC4-TTLL3, ARRDC1, AXIN1, BET1L, BFAR, BICD1, BLNK, BNIP1, BTRC, CDC42SE2, CDYL, CIB1, CNKSR1, CNTLN, COL1A2, CRADD, CRK, DAB2, DAB2IP, DDB1, DET1, ERCC2, FBXO7, FBXW7, FCRL2, FCRLB, GAB2, GAS6, GATAD2A, GOSR1, HCFC1, HSPA8, ICE1, INSC, IQGAP1, IRS1, JUP, KHDRBS1, LAT, LDLRAP1, MAGI2, MAP2K1, MAP2K2, MAPK8IP1, MAPK8IP2, MAVS, MEN1, MLPH, MYH9, NCK1, NMD3, NUFIP1, NUP…	[DDB1, GAS6, KHDRBS1, MAP2K1, SPNS1, STX5]									[Group08]	GO:0030674	[3]	protein-macromolecule adaptor activity	{Group08=7.625476288794925E-4}	{Group08=0.0076254762887949246}		protein-macromolecule%20adaptor%20activity	6	GO_MolecularFunction-EBI-UniProt-GOA-ACAP-ARAP_08.05.2020_00h00	TRUE	FALSE	protein-macromolecule%20adaptor%20activity	0.000762548	0.0129633		GO:0030674
5.45455			[ABL1, ADD1, ADD2, AKTIP, AMFR, ANXA2, APOE, APP, B2M, BAMBI, BDNF, BDNF-AS, BMP2, BMP4, C1D, CAPRIN2, CAV1, CLDN5, CSF3, DACT1, DERL1, DTX3L, EPB41, EPHA4, FKBP1A, FLOT1, HFE, HIP1R, IDE, LRP1, LRRK2, MARK3, MEN1, MMP9, NMD3, NVL, PDZD2, PIN1, PRKN, PSEN1, RALB, RAN, RIPK2, RPL11, STING1, STK24, STK3, STK4, TAF1, TCF7L2, TERT, TIAM1, USP33, VTN, WNT3A]	[ADD1, APOE, CAV1]									[Group01]	GO:0032092	[3, 4]	positive regulation of protein binding	{Group01=0.024976222826661548}	{Group01=0.07492866847998464}		positive%20regulation%20of%20protein%20binding	3	GO_MolecularFunction-EBI-UniProt-GOA-ACAP-ARAP_08.05.2020_00h00	TRUE	FALSE	positive%20regulation%20of%20protein%20binding	0.0249762	0.0999049		GO:0032092
4.38596			[AGAP2, AKR1B10, ANXA6, ARF4, ARHGDIB, ARHGEF7, ARL1, ARL2, ARL3, ARL4A, ARL8A, ARL8B, BCL11B, CCDC88A, CDC42, CLN5, CSNK1A1, DIRAS1, DIRAS2, DYNC1LI1, EIF2B2, EPHA4, GBP1, GCH1, GEM, GIMAP7, GLUD1, GLUD2, GNAI3, GPSM1, GTPBP4, HRAS, INSR, ITGB1BP1, LRRK2, LSG1, MET, MFHAS1, MIEF1, MMAA, MX2, NME1, NME2, NMUR2, NOA1, NUDT16, PCK1, RAB10, RAB11B, RAB12, RAB13, RAB14, RAB17, RAB18, RAB1B, RAB21, RA…	[GNAI3, RAB14, RAB5A, RAB6A, RRAS]									[Group11]	GO:0032549	[4]	ribonucleoside binding	{Group11=0.015289786104137403}	{Group11=0.06115914441654961}		ribonucleoside%20binding	5	GO_MolecularFunction-EBI-UniProt-GOA-ACAP-ARAP_08.05.2020_00h00	FALSE	FALSE	ribonucleoside%20binding	0.00992513	0.119102		GO:0032549
4.38596			[AGAP2, AKR1B10, ANXA6, ARF4, ARHGDIB, ARHGEF7, ARL1, ARL2, ARL3, ARL4A, ARL8A, ARL8B, BCL11B, CCDC88A, CDC42, CLN5, CSNK1A1, DIRAS1, DIRAS2, DYNC1LI1, EIF2B2, EPHA4, GBP1, GCH1, GEM, GIMAP7, GLUD1, GLUD2, GNAI3, GPSM1, GTPBP4, HRAS, INSR, ITGB1BP1, LRRK2, LSG1, MET, MFHAS1, MIEF1, MMAA, MX2, NME1, NME2, NMUR2, NOA1, NUDT16, PCK1, RAB10, RAB11B, RAB12, RAB13, RAB14, RAB17, RAB18, RAB1B, RAB21, RA…	[GNAI3, RAB14, RAB5A, RAB6A, RRAS]									[Group11]	GO:0032550	[5]	purine ribonucleoside binding	{Group11=0.015289786104137403}	{Group11=0.06115914441654961}		purine%20ribonucleoside%20binding	5	GO_MolecularFunction-EBI-UniProt-GOA-ACAP-ARAP_08.05.2020_00h00	FALSE	FALSE	purine%20ribonucleoside%20binding	0.00992513	0.119102		GO:0032550
4.13223			[AGAP2, AKR1B10, ANXA6, ARF4, ARHGDIB, ARHGEF7, ARL1, ARL2, ARL3, ARL4A, ARL8A, ARL8B, BCL11B, CCDC88A, CDC42, CLN5, CNGA3, CNGB1, CNGB3, CSNK1A1, DIRAS1, DIRAS2, DYNC1LI1, EIF2B2, EPHA4, GBP1, GCH1, GEM, GIMAP7, GLUD1, GLUD2, GNAI3, GPSM1, GTPBP4, HRAS, INSR, ITGB1BP1, LRRK2, LSG1, MET, MFHAS1, MIEF1, MMAA, MX2, NME1, NME2, NMUR2, NOA1, NUDT16, PCK1, PDE11A, PDE2A, RAB10, RAB11B, RAB12, RAB13, R…	[GNAI3, RAB14, RAB5A, RAB6A, RRAS]									[Group11]	GO:0032561	[5, 6, 7]	guanyl ribonucleotide binding	{Group11=0.015289786104137403}	{Group11=0.06115914441654961}		guanyl%20ribonucleotide%20binding	5	GO_MolecularFunction-EBI-UniProt-GOA-ACAP-ARAP_08.05.2020_00h00	FALSE	FALSE	guanyl%20ribonucleotide%20binding	0.0126185	0.0883296		GO:0032561
9.375			[AKAP13, AXIN1, BLNK, CDC42SE2, CRK, DAB2IP, FCRL2, FCRLB, GAB2, IQGAP1, IRS1, KHDRBS1, LAT, LDLRAP1, MAGI2, MAP2K1, MAP2K2, MAPK8IP1, MAPK8IP2, MAVS, NUP62, ORC3, PTPN11, RACK1, SH2B2, SLA2, SPATA2, SPNS1, STAP1, TRADD, UXT, ZDHHC11]	[KHDRBS1, MAP2K1, SPNS1]									[Group08]	GO:0035591	[4]	signaling adaptor activity	{Group08=7.625476288794925E-4}	{Group08=0.0076254762887949246}		signaling%20adaptor%20activity	3	GO_MolecularFunction-EBI-UniProt-GOA-ACAP-ARAP_08.05.2020_00h00	FALSE	FALSE	signaling%20adaptor%20activity	0.0057104	0.0799456		GO:0035591
4.83871			[AQP1, ARL6IP1, AVP, BCL2L12, CAAP1, CARD16, CD27, CD44, CDKN2D, CSNK2A1, CSNK2A2, DDX3X, DHCR24, DNAJB6, DPEP1, FABP1, GAS6, GPX1, HGF, IFI6, IFNAR1, IGBP1, IL6, KLF4, LAMP3, LAMTOR5, LEF1, MAGEA3, MINDY4, MMP9, MT3, NAIP, NLRP3, NOL3, PAK2, PARK7, PAX2, PIH1D1, PKN2, PLAUR, PRDX3, PRDX5, REXO2, RFFL, RNF34, RPS6KA1, RPS6KA3, SERPINB9, SFN, SH3RF1, SIAH2, SNCA, SOS1, SRC, THBS1, TNF, TNFAIP8, TN…	[CD44, GAS6, PRDX3]									[Group10]	GO:0043154	[7, 8, 9]	negative regulation of cysteine-type endopeptidase activity involved in apoptotic process	{Group10=0.04941746428586727}	{Group10=0.04941746428586727}		negative%20regulation%20of%20cysteine-type%20endopeptidase%20activity%20involved%20in%20apoptotic%20process	3	GO_MolecularFunction-EBI-UniProt-GOA-ACAP-ARAP_08.05.2020_00h00	FALSE	FALSE	negative%20regulation%20of%20cysteine-type%20endopeptidase%20activity%20involved%20in%20apoptotic%20process	0.0339987	0.0679974		GO:0043154
7.5			[AKAP5, BRAF, CACNA1G, CACNA1H, CASP8, CDC37, CHUK, CIT, CRIPT, DHDDS, DSP, DSPP, HSP90AA1, IKBKB, ITPR2, KCNA5, KCNH2, KCNQ1, KRT15, KRT18, KRT5, KRT8, MAP2K1, MAP2K2, MAP3K7, NLGN1, NLGN3, NLGN4X, NLGN4Y, PARK7, PDE4D, PHF6, SCN5A, SRC, TCOF1, TREM1, TREM2, UBTF, VIM, YWHAE]	[ITPR2, MAP2K1, VIM]									[Group03]	GO:0097110	[3]	scaffold protein binding	{Group03=0.010644152490750274}	{Group03=0.07450906743525192}		scaffold%20protein%20binding	3	GO_MolecularFunction-EBI-UniProt-GOA-ACAP-ARAP_08.05.2020_00h00	TRUE	FALSE	scaffold%20protein%20binding	0.0106442	0.106442		GO:0097110
5.45455			[ADRB2, AKAP9, ARPP19, CACNG4, CACNG6, CACNG7, CALM1, CALM2, CAMK2D, CAV1, CAV3, CFTR, COMMD1, DLG1, DPP6, ENSA, FKBP1B, FLNA, ITPR1, KCNAB1, KCNAB2, KCNE1, KCNE2, KCNE3, KCNE5, KCNIP1, KCNIP2, KCNS1, LRRC26, LRRC38, LRRC52, LRRC55, NEDD4, NEDD4L, PCSK9, PHPT1, PRKG1, RSC1A1, SGK2, SGK3, SLC5A3, STIM1, STIM2, STIMATE, STX1A, STX7, STX8, SUMO1, TNNI3, VAMP8, VTI1B, WNK1, WNK3, WNK4, YWHAE]	[ARPP19, CAV1, VAMP8]									[Group09]	GO:0099106	[3, 4, 5]	ion channel regulator activity	{Group09=0.04941746428586727}	{Group09=0.04941746428586727}		ion%20channel%20regulator%20activity	3	GO_MolecularFunction-EBI-UniProt-GOA-ACAP-ARAP_08.05.2020_00h00	FALSE	FALSE	ion%20channel%20regulator%20activity	0.0249762	0.0999049		GO:0099106
5.17241			[ACP4, ACVR1, ALKAL1, ALKAL2, ANGPT1, ANGPT2, ANGPT4, ARHGEF16, BANK1, BLNK, BMPR2, CASS4, CD247, CD4, CDH5, CEACAM1, CPNE3, CRK, DOCK4, DUSP22, DUSP3, ELMO2, EPHA4, FCRL3, GAB2, GAS6, GFRAL, GRB14, HSP90AA1, HYAL2, ITGAX, ITGB1, KHDRBS1, MAP3K7, MST1, NCK1, NEDD9, PCNA, PHYHIP, PIK3R2, PITPNM1, PITPNM2, PITPNM3, PRR7, PTPN1, PTPN11, PTPN14, PTPN2, RACK1, RNF41, SOCS5, STK4, TJP2, TOB1, TP53, TRA…	[GAS6, ITGB1, KHDRBS1]									[Group04]	GO:1990782	[6]	protein tyrosine kinase binding	{Group04=0.028661525597764456}	{Group04=0.05732305119552891}		protein%20tyrosine%20kinase%20binding	3	GO_MolecularFunction-EBI-UniProt-GOA-ACAP-ARAP_08.05.2020_00h00	TRUE	FALSE	protein%20tyrosine%20kinase%20binding	0.0286615	0.0859846		GO:1990782
4.16667			[AQP1, ARL6IP1, AVP, BCL2L12, CAAP1, CARD16, CARD18, CARD8, CAST, CD27, CD3EAP, CD44, CDKN2D, COPS2, CSN2, CSNK2A1, CSNK2A2, DDX3X, DHCR24, DNAJB6, DPEP1, ERC2, FABP1, GAS6, GPX1, HGF, IFI16, IFI6, IFNAR1, IGBP1, IL6, KLF4, LAMP3, LAMTOR5, LEF1, LTF, MAGEA3, MINDY4, MMP9, MT3, NAIP, NLRP3, NOL3, PAK2, PARK7, PAX2, PCID2, PIH1D1, PKN2, PLAUR, PRDX3, PRDX5, REXO2, RFFL, RNF34, RPS6KA1, RPS6KA3, SER…	[CD44, GAS6, PRDX3]									[Group10]	GO:2000117	[6, 7, 8]	negative regulation of cysteine-type endopeptidase activity	{Group10=0.04941746428586727}	{Group10=0.04941746428586727}		negative%20regulation%20of%20cysteine-type%20endopeptidase%20activity	3	GO_MolecularFunction-EBI-UniProt-GOA-ACAP-ARAP_08.05.2020_00h00	TRUE	FALSE	negative%20regulation%20of%20cysteine-type%20endopeptidase%20activity	0.0494175	0.0494175		GO:2000117
