# Supplementary material for: Integrated Systems Analysis of Mixed Neuroglial Cultures Proteome Post Oxycodone Exposure
Source: Int J Mol Sci. 2021 Jun 15;22(12):6421. doi: 10.3390/ijms22126421 (PMC8232620; doi:10.3390/ijms22126421)
Supplement: Supplementary file 1 [file ijms-22-06421-s001.zip › Supplementary files/Supp Table 3.xlsx]

## Sheet: IPA canonical pathways
© 2000-2020 QIAGEN. All rights reserved.
Ingenuity Canonical Pathways	-log(p-value)	Ratio	z-score	Molecules
Sirtuin Signaling Pathway	8.88	0.055	1.667	ACADL,ADAM10,GABARAPL2,GLS,H1f4,IDH2,NDUFS4,NQO1,SDHA,SIRT2,TIMM44,TIMM8A,TOMM22,TOMM40,UQCRC2,UQCRFS1
TCA Cycle II (Eukaryotic)	5.98	0.208	2.236	DLST,IDH3B,IDH3G,SDHA,SUCLG1
Oxidative Phosphorylation	5.63	0.0734	2.828	ATP5MG,Cox7a2/Cox7a2l2,CYB5A,NDUFS4,SDHA,UQCRC2,UQCRFS1,UQCRQ
Cholesterol Biosynthesis I	5.61	0.308	2	CYP51A1,DHCR7,FDFT1,MSMO1
Cholesterol Biosynthesis II (via 24,25-dihydrolanosterol)	5.61	0.308	2	CYP51A1,DHCR7,FDFT1,MSMO1
Cholesterol Biosynthesis III (via Desmosterol)	5.61	0.308	2	CYP51A1,DHCR7,FDFT1,MSMO1
Superpathway of Cholesterol Biosynthesis	5.55	0.172	2.236	CYP51A1,DHCR7,FDFT1,HMGCS1,MSMO1
Mitochondrial Dysfunction	5.07	0.0526	#NUM!	ATP5MG,Cox7a2/Cox7a2l2,CYB5A,NDUFS4,PRDX3,SDHA,UQCRC2,UQCRFS1,UQCRQ
Ephrin Receptor Signaling	4.72	0.0476	2.646	ADAM10,GNA13,GNAI2,GNAI3,GNAS,ITGA1,ITGB1,MAP2K1,RRAS
Gap Junction Signaling	4.56	0.0455	#NUM!	CAV1,DBN1,GNAI2,GNAI3,GNAS,ITPR2,MAP2K1,RRAS,TJP1
CCR3 Signaling in Eosinophils	4.25	0.0565	#NUM!	GNAI2,GNAI3,GNAS,ITPR2,MAP2K1,Ppp1r12a,RRAS
Protein Kinase A Signaling	4.11	0.0301	0.905	ADD1,AKAP1,GDE1,GNA13,GNAI2,GNAI3,GNAS,H1f4,ITPR2,MAP2K1,PTPRZ1,YWHAG
α-Adrenergic Signaling	3.96	0.0625	2.449	GNAI2,GNAI3,GNAS,ITPR2,MAP2K1,RRAS
Semaphorin Neuronal Repulsive Signaling Pathway	3.94	0.0504	-1.134	CD44,ERBB2,ITGA1,ITGB1,MAP2K1,Ppp1r12a,RRAS
Oleate Biosynthesis II (Animals)	3.89	0.231	#NUM!	CYB5A,FADS1,FADS2
Thrombin Signaling	3.61	0.0385	2.646	GNA13,GNAI2,GNAI3,GNAS,ITPR2,MAP2K1,Ppp1r12a,RRAS
Estrogen Receptor Signaling	3.56	0.0305	3	CAV1,GNA13,GNAI2,GNAI3,GNAS,MAP2K1,Ppp1r12a,RRAS,UQCRC2,UQCRFS1
Apelin Endothelial Signaling Pathway	3.53	0.0522	2.449	GNA13,GNAI2,GNAI3,GNAS,MAP2K1,RRAS
γ-linolenate Biosynthesis II (Animals)	3.53	0.176	#NUM!	CYB5A,FADS1,FADS2
fMLP Signaling in Neutrophils	3.51	0.0517	2.449	GNAI2,GNAI3,GNAS,ITPR2,MAP2K1,RRAS
CXCR4 Signaling	3.45	0.0419	2.646	GNA13,GNAI2,GNAI3,GNAS,ITPR2,MAP2K1,RRAS
G Beta Gamma Signaling	3.39	0.0492	2.449	CAV1,GNA13,GNAI2,GNAI3,GNAS,RRAS
Chemokine Signaling	3.38	0.0625	1.342	GNAI2,GNAI3,MAP2K1,Ppp1r12a,RRAS
Axonal Guidance Signaling	3.26	0.0243	#NUM!	ADAM10,ERBB2,GNA13,GNAI2,GNAI3,GNAS,ITGA1,ITGB1,MAP2K1,NTRK2,RRAS,RTN4
Role of NFAT in Regulation of the Immune Response	3.24	0.0387	2.449	GNA13,GNAI2,GNAI3,GNAS,ITPR2,MAP2K1,RRAS
Acute Myeloid Leukemia Signaling	3.17	0.0562	#NUM!	IDH2,IDH3B,IDH3G,MAP2K1,RRAS
Synaptic Long Term Depression	3.13	0.037	2.646	GNA13,GNAI2,GNAI3,GNAS,ITPR2,MAP2K1,RRAS
RhoGDI Signaling	3.13	0.037	#NUM!	CD44,GNA13,GNAI2,GNAI3,GNAS,ITGA1,ITGB1
Signaling by Rho Family GTPases	3.05	0.0316	2	GNA13,GNAI2,GNAI3,GNAS,ITGA1,ITGB1,MAP2K1,VIM
Zymosterol Biosynthesis	3.05	0.333	#NUM!	CYP51A1,MSMO1
IL-8 Signaling	2.98	0.035	2.646	GNA13,GNAI2,GNAI3,GNAS,LASP1,MAP2K1,RRAS
Relaxin Signaling	2.92	0.04	#NUM!	GDE1,GNA13,GNAI2,GNAI3,GNAS,MAP2K1
Phospholipase C Signaling	2.91	0.0301	1.342	GNA13,GNAS,ITGA1,ITGB1,ITPR2,MAP2K1,Ppp1r12a,RRAS
Phagosome Maturation	2.91	0.0397	#NUM!	ATP6V1F,CALR,DYNLRB1,LAMP1,M6PR,RAB5A
Neuregulin Signaling	2.84	0.0476	#NUM!	ERBB2,ITGA1,ITGB1,MAP2K1,RRAS
CDK5 Signaling	2.79	0.0463	2	GNAS,ITGB1,MAP2K1,NTRK2,RRAS
Glioma Signaling	2.75	0.0455	#NUM!	IDH2,IDH3B,IDH3G,MAP2K1,RRAS
Agrin Interactions at Neuromuscular Junction	2.65	0.0571	2	AGRN,ERBB2,ITGB1,RRAS
GNRH Signaling	2.61	0.0347	2.449	GNAI2,GNAI3,GNAS,ITPR2,MAP2K1,RRAS
Ephrin B Signaling	2.61	0.0556	2	GNA13,GNAI2,GNAI3,GNAS
Tec Kinase Signaling	2.61	0.0347	#NUM!	GNA13,GNAI2,GNAI3,GNAS,ITGA1,ITGB1
Caveolar-mediated Endocytosis Signaling	2.59	0.0548	#NUM!	CAV1,ITGA1,ITGB1,RAB5A
Non-Small Cell Lung Cancer Signaling	2.59	0.0548	2	ERBB2,ITPR2,MAP2K1,RRAS
GPCR-Mediated Integration of Enteroendocrine Signaling Exemplified by an L Cell	2.59	0.0548	0	GNAI2,GNAI3,GNAS,ITPR2
LXR/RXR Activation	2.57	0.0413	#NUM!	ACACA,APOE,CYP51A1,FDFT1,PCYOX1
Rac Signaling	2.57	0.0413	2	CD44,ITGA1,ITGB1,MAP2K1,RRAS
Gαi Signaling	2.51	0.04	2	CAV1,GNAI2,GNAI3,GNAS,RRAS
p70S6K Signaling	2.45	0.0388	2	GNAI2,GNAI3,MAP2K1,RRAS,YWHAG
Endothelin-1 Signaling	2.43	0.0319	2.449	GNA13,GNAI2,GNAI3,GNAS,ITPR2,RRAS
NRF2-mediated Oxidative Stress Response	2.42	0.0317	#NUM!	DNAJC10,DNAJC5,GSTK1,MAP2K1,NQO1,RRAS
MSP-RON Signaling In Cancer Cells Pathway	2.38	0.0373	1.342	ITGB1,MAP2K1,RRAS,VIM,YWHAG
Androgen Signaling	2.36	0.0368	#NUM!	CALR,GNA13,GNAI2,GNAI3,GNAS
PTEN Signaling	2.36	0.0368	-2	ITGA1,ITGB1,MAP2K1,NTRK2,RRAS
Xenobiotic Metabolism AHR Signaling Pathway	2.35	0.0471	2	ALDH5A1,ALDH9A1,GSTK1,NQO1
Endocannabinoid Cancer Inhibition Pathway	2.27	0.035	0.447	GNA13,GNAI2,GNAI3,MAP2K1,VIM
Corticotropin Releasing Hormone Signaling	2.24	0.0345	2	GNAI2,GNAI3,GNAS,ITPR2,MAP2K1
Cardiac Hypertrophy Signaling (Enhanced)	2.23	0.0202	3	GDE1,GNA13,GNAI2,GNAI3,GNAS,ITGA1,ITGB1,ITPR2,MAP2K1,RRAS
IL-1 Signaling	2.22	0.0435	#NUM!	GNA13,GNAI2,GNAI3,GNAS
Integrin Signaling	2.17	0.0282	2.236	CAV1,ITGA1,ITGB1,MAP2K1,Ppp1r12a,RRAS
Role of NFAT in Cardiac Hypertrophy	2.16	0.028	0.816	GNAI2,GNAI3,GNAS,ITPR2,MAP2K1,RRAS
Alanine Biosynthesis III	2.11	1	#NUM!	NFS1
Aldosterone Signaling in Epithelial Cells	2.09	0.0316	#NUM!	DNAJC10,DNAJC5,HSPA5,ITPR2,MAP2K1
eNOS Signaling	2.07	0.0314	#NUM!	AQP4,CAV1,GNAS,HSPA5,ITPR2
LPS/IL-1 Mediated Inhibition of RXR Function	2.06	0.0267	#NUM!	ALDH5A1,ALDH9A1,APOE,FABP7,GSTK1,HMGCS1
Actin Cytoskeleton Signaling	2.04	0.0264	1.342	GNA13,ITGA1,ITGB1,MAP2K1,Ppp1r12a,RRAS
FAK Signaling	2.04	0.0385	#NUM!	ITGA1,ITGB1,MAP2K1,RRAS
cAMP-mediated signaling	2.03	0.0263	2.236	AKAP1,GDE1,GNAI2,GNAI3,GNAS,MAP2K1
Valine Degradation I	2.02	0.105	#NUM!	HIBADH,HIBCH
Unfolded protein response	2.01	0.0536	#NUM!	CALR,HSPA5,UBXN4
PAK Signaling	2.01	0.0377	#NUM!	ITGA1,ITGB1,MAP2K1,RRAS
Endoplasmic Reticulum Stress Pathway	1.94	0.0952	#NUM!	CALR,HSPA5
Endometrial Cancer Signaling	1.93	0.05	#NUM!	ERBB2,MAP2K1,RRAS
GPCR-Mediated Nutrient Sensing in Enteroendocrine Cells	1.93	0.0357	0	GNAI2,GNAI3,GNAS,ITPR2
Cardiac Hypertrophy Signaling	1.93	0.025	0.447	GNA13,GNAI2,GNAI3,GNAS,MAP2K1,RRAS
Endocannabinoid Developing Neuron Pathway	1.89	0.0348	2	GNAI2,GNAI3,MAP2K1,RRAS
Opioid Signaling Pathway	1.87	0.0243	2.449	GNAI2,GNAI3,GNAS,ITPR2,MAP2K1,RRAS
Molecular Mechanisms of Cancer	1.86	0.02	#NUM!	GNA13,GNAI2,GNAI3,GNAS,ITGA1,ITGB1,MAP2K1,RRAS
Role of PI3K/AKT Signaling in the Pathogenesis of Influenza	1.86	0.0469	#NUM!	GNAI2,GNAI3,MAP2K1
Cholecystokinin/Gastrin-mediated Signaling	1.84	0.0336	2	GNA13,ITPR2,MAP2K1,RRAS
ErbB2-ErbB3 Signaling	1.84	0.0462	#NUM!	ERBB2,MAP2K1,RRAS
HGF Signaling	1.83	0.0333	#NUM!	ITGA1,ITGB1,MAP2K1,RRAS
PI3K/AKT Signaling	1.81	0.027	1	ITGA1,ITGB1,MAP2K1,RRAS,YWHAG
Epoxysqualene Biosynthesis	1.81	0.5	#NUM!	FDFT1
Glutamine Degradation I	1.81	0.5	#NUM!	GLS
PPARα/RXRα Activation	1.76	0.0262	0.447	ACAA1,ACADL,GNAS,MAP2K1,RRAS
14-3-3-mediated Signaling	1.75	0.0315	1	MAP2K1,RRAS,VIM,YWHAG
P2Y Purigenic Receptor Signaling Pathway	1.75	0.0315	0	GNAI2,GNAI3,MAP2K1,RRAS
Clathrin-mediated Endocytosis Signaling	1.74	0.0259	#NUM!	APOE,ITGB1,PCYOX1,RAB5A,STON2
Sertoli Cell-Sertoli Cell Junction Signaling	1.73	0.0258	#NUM!	ITGA1,ITGB1,MAP2K1,RRAS,TJP1
Melatonin Signaling	1.72	0.0417	#NUM!	GNAI2,GNAI3,MAP2K1
ERK5 Signaling	1.72	0.0417	#NUM!	GNA13,RRAS,YWHAG
Regulation of Cellular Mechanics by Calpain Protease	1.69	0.0405	#NUM!	ITGA1,ITGB1,RRAS
G-Protein Coupled Receptor Signaling	1.68	0.022	#NUM!	GDE1,GNAI2,GNAI3,GNAS,MAP2K1,RRAS
ERK/MAPK Signaling	1.66	0.0248	#NUM!	ITGA1,ITGB1,MAP2K1,RRAS,YWHAG
GDNF Family Ligand-Receptor Interactions	1.66	0.0395	#NUM!	ITPR2,MAP2K1,RRAS
Neurotrophin/TRK Signaling	1.66	0.0395	#NUM!	MAP2K1,NTRK2,RRAS
Macropinocytosis Signaling	1.66	0.0395	#NUM!	ITGB1,RAB5A,RRAS
L-carnitine Biosynthesis	1.63	0.333	#NUM!	ALDH9A1
Biotin-carboxyl Carrier Protein Assembly	1.63	0.333	#NUM!	ACACA
Thiosulfate Disproportionation III (Rhodanese)	1.63	0.333	#NUM!	TST
4-aminobutyrate Degradation I	1.63	0.333	#NUM!	ALDH5A1
Thyroid Cancer Signaling	1.62	0.038	#NUM!	MAP2K1,NTRK2,RRAS
Actin Nucleation by ARP-WASP Complex	1.59	0.037	#NUM!	ITGA1,ITGB1,RRAS
Xenobiotic Metabolism Signaling	1.59	0.0209	#NUM!	ALDH5A1,ALDH9A1,GSTK1,MAP2K1,NQO1,RRAS
Aryl Hydrocarbon Receptor Signaling	1.58	0.028	#NUM!	ALDH5A1,ALDH9A1,GSTK1,NQO1
Xenobiotic Metabolism General Signaling Pathway	1.58	0.028	2	GSTK1,MAP2K1,NQO1,RRAS
Apelin Adipocyte Signaling Pathway	1.57	0.0366	#NUM!	GNAI2,GNAI3,GSTK1
HER-2 Signaling in Breast Cancer	1.55	0.0357	#NUM!	ERBB2,ITGB1,RRAS
Hepatic Fibrosis Signaling Pathway	1.54	0.0186	2.449	GNAI2,GNAI3,ITGA1,ITGB1,MAP2K1,RRAS,SDHA
HIPPO signaling	1.53	0.0353	#NUM!	CD44,MOB1A,YWHAG
PDGF Signaling	1.52	0.0349	#NUM!	CAV1,MAP2K1,RRAS
Molybdenum Cofactor Biosynthesis	1.51	0.25	#NUM!	NFS1
Sperm Motility	1.5	0.0224	#NUM!	ERBB2,GNAS,ITPR2,MAP2K1,NTRK2
Necroptosis Signaling Pathway	1.45	0.0255	2	TIMM44,TIMM8A,TOMM22,TOMM40
CCR5 Signaling in Macrophages	1.42	0.0319	#NUM!	GNAI2,GNAI3,GNAS
Melanocyte Development and Pigmentation Signaling	1.42	0.0319	#NUM!	GNAS,MAP2K1,RRAS
ErbB Signaling	1.42	0.0319	#NUM!	ERBB2,MAP2K1,RRAS
2-ketoglutarate Dehydrogenase Complex	1.41	0.2	#NUM!	DLST
Glutamate Degradation III (via 4-aminobutyrate)	1.41	0.2	#NUM!	ALDH5A1
GABA Receptor Signaling	1.41	0.0316	#NUM!	ALDH5A1,ALDH9A1,GNAS
Dopamine-DARPP32 Feedback in cAMP Signaling	1.4	0.0245	0	GNAI2,GNAI3,GNAS,ITPR2
Bladder Cancer Signaling	1.39	0.0309	#NUM!	ERBB2,MAP2K1,RRAS
Regulation of eIF4 and p70S6K Signaling	1.39	0.0242	#NUM!	ITGA1,ITGB1,MAP2K1,RRAS
Nitric Oxide Signaling in the Cardiovascular System	1.37	0.0303	#NUM!	CAV1,ITPR2,MAP2K1
Insulin Secretion Signaling Pathway	1.36	0.0205	2.236	CPE,GNAS,ITPR2,SEC11A,SSR1
Oncostatin M Signaling	1.35	0.0465	#NUM!	MAP2K1,RRAS
Germ Cell-Sertoli Cell Junction Signaling	1.34	0.0234	#NUM!	ITGB1,MAP2K1,RRAS,TJP1
Virus Entry via Endocytic Pathways	1.34	0.0294	#NUM!	CAV1,ITGB1,RRAS
SAPK/JNK Signaling	1.34	0.0294	#NUM!	GNA13,MINK1,RRAS
Regulation of Actin-based Motility by Rho	1.33	0.0291	#NUM!	ITGA1,ITGB1,Ppp1r12a
Systemic Lupus Erythematosus In T Cell Signaling Pathway	1.32	0.018	0.816	CD44,GNA13,GNAI2,GNAI3,MAP2K1,RRAS
IGF-1 Signaling	1.31	0.0288	#NUM!	MAP2K1,RRAS,YWHAG
PFKFB4 Signaling Pathway	1.3	0.0435	#NUM!	GNAS,MAP2K1
